# Supplementary material for: Towards Functional Annotation of the Preimplantation Transcriptome: An RNAi Screen in Mammalian Embryos
Source: Sci Rep. 2016 Nov 21;6:37396. doi: 10.1038/srep37396 (PMC5116644; doi:10.1038/srep37396)
Supplement: Supplementary Table S1 [file srep37396-s1.xls]

## Sheet: Sheet1
Supplementary Table S1-Genes after KD without obvious phenotype
	Primers for T7 amplicon (template for in vitro dsRNA synthesis)
Gene Symbol	Forward (5' to 3')	Reverse (5' to 3')	MGI ID	Name	Ensembl ID
0610007P14Rik	TAATACGACTCACTATAGGGAGCTGGCTGGTTATGGTGTC	TAATACGACTCACTATAGGGGTGGAGGTGGAAGACGATGT	MGI:1915571	RIKEN cDNA 0610007P14 gene	ENSMUSG00000021252
0610010K14Rik	TAATACGACTCACTATAGGGACAGCCTGACCCTGGACTC	TAATACGACTCACTATAGGGTGTCCATCACACAGAAGTCAAA	MGI:1915609	RIKEN cDNA 0610010K14 gene	ENSMUSG00000020831
1110003F10Rik	TAATACGACTCACTATAGGGATACGGCAAGTGGTCCTTTG	TAATACGACTCACTATAGGGCGTTCCAAGCTGTTCTGTGA	MGI:1915726	RIKEN cDNA 1110003F10 gene	ENSMUSG00000106291
1110059E24Rik	TAATACGACTCACTATAGGGTGTGCCAAATGTGGAAAGAA	TAATACGACTCACTATAGGGTCCATGGATAGTGCTGATGC	MGI:1913456	RIKEN cDNA 1110059E24 gene	ENSMUSG00000035171
1700001P01Rik	TAATACGACTCACTATAGGGGGGGTAGCTGTGAGCACAAT	TAATACGACTCACTATAGGGTCTTGAAGACGCAGGTCAAG	MGI:1919465	RIKEN cDNA 1700001P01 gene	ENSMUSG00000018543
1700012L04Rik	TAATACGACTCACTATAGGGAAATGCAAAGGCGAAGAAGA	TAATACGACTCACTATAGGGGAGACCCAGGCATCATCAGT	MGI:1923633	RIKEN cDNA 1700012L04 gene	ENSMUSG00000100200
1700016K19Rik	TAATACGACTCACTATAGGGCTTGAGAGCAGAGCCCAGAG	TAATACGACTCACTATAGGGAAAGTAGCTATGCGCGTGGT	MGI:1921480	RIKEN cDNA 1700016K19 gene	ENSMUSG00000053783
1700021F05Rik	TAATACGACTCACTATAGGGGGTGTGATTCAGGGGACATC	TAATACGACTCACTATAGGGGAATTCGCATCACCACCTCT	MGI:1915101	RIKEN cDNA 1700021F05 gene	ENSMUSG00000019797
1700025O18Rik	TAATACGACTCACTATAGGGCCTGGAGAAGTTCGTGGAGA	TAATACGACTCACTATAGGGCTAAGAGCTGCAGGGACAGC	MGI:1916660	RIKEN cDNA 1700025O18 gene
1700030K09Rik	TAATACGACTCACTATAGGGGGCTTTATTGGAAGGCAAAA	TAATACGACTCACTATAGGGTGGGGCTTCTATCTGGAGAA	MGI:1919504	RIKEN cDNA 1700030K09 gene	ENSMUSG00000052794
1700063J08Rik	TAATACGACTCACTATAGGGCCCAAATTCTTTACAGCTCCA	TAATACGACTCACTATAGGGGTGGAGCATTTAAGCGGTCA	MGI:1920700	RIKEN cDNA 1700063J08 gene
2010107E04Rik	TAATACGACTCACTATAGGGAATTTGGTGTTGCCTGTGGT	TAATACGACTCACTATAGGGAGCCGACGTCTTCATCTTGT	MGI:1917507	RIKEN cDNA 2010107E04 gene	ENSMUSG00000021290
2010300C02Rik	TAATACGACTCACTATAGGGTTCCAGCTACGCCAGAAGTT	TAATACGACTCACTATAGGGCACCCTTGTGAGGTGTTGTG	MGI:1919347	RIKEN cDNA 2010300C02 gene	ENSMUSG00000026090
2300009A05Rik	TAATACGACTCACTATAGGGCCGCACTGGACTTCCTTCT	TAATACGACTCACTATAGGGGGCTTTGCCAGCATTTTATT	MGI:1916728	RIKEN cDNA 2300009A05 gene	ENSMUSG00000032403
2300009N04Rik	TAATACGACTCACTATAGGGGAGGCGAACGTCTGAAAGTC	TAATACGACTCACTATAGGGCAGAAAGGGGAGGATTCCAT	MGI:1916727	RIKEN cDNA 2300009N04 gene
2310043P16Rik	TAATACGACTCACTATAGGGCAGACCAACAGATCGTCCAA	TAATACGACTCACTATAGGGGTCTTGTGTGAAGGCCGAAC	MGI:1917385	RIKEN cDNA 2310043P16 gene
2410015M20Rik	TAATACGACTCACTATAGGGCTGGGGCCTAGTGACAAGAG	TAATACGACTCACTATAGGGCTCTGCCCATAAAGCAAAGG	MGI:2442174	RIKEN cDNA 2410015M20 gene	ENSMUSG00000049760
2410016O06Rik	TAATACGACTCACTATAGGGACTTTGCTCCTGTCGATGCT	TAATACGACTCACTATAGGGAACATGGTTGCCAAGGAGAG	MGI:1919202	RIKEN cDNA 2410016O06 gene	ENSMUSG00000046791
2610209C05Rik	TAATACGACTCACTATAGGGTTTAAGTGCCCGGTATGCTC	TAATACGACTCACTATAGGGTTGGTTCGCTGAGTTCTGTG	MGI:1917699	RIKEN cDNA 2610209C05 gene
2610507B11Rik	TAATACGACTCACTATAGGGCACTGCCTTGATCCCTTGAT	TAATACGACTCACTATAGGGCCGGATTCCTCTTCTGTGAA	MGI:1919753	RIKEN cDNA 2610507B11 gene	ENSMUSG00000010277
2610524H06Rik	TAATACGACTCACTATAGGGCCAACAAAAACGTGACAAGG	TAATACGACTCACTATAGGGTCACAAGGAAGTGCAAAGTCA	MGI:2447819	RIKEN cDNA 2610524H06 gene	ENSMUSG00000092486
2700029M09Rik	TAATACGACTCACTATAGGGGAGCTCCCTGAAACAGATGC	TAATACGACTCACTATAGGGCTGGTCCCACTTCAAAGCAC	MGI:1919862	RIKEN cDNA 2700029M09 gene	ENSMUSG00000038005
2700094K13Rik	TAATACGACTCACTATAGGGTTGCTGCGAGATTTGAACTTT	TAATACGACTCACTATAGGGGGAGGGCCCTTCTTAATACC	MGI:1919907	RIKEN cDNA 2700094K13 gene	ENSMUSG00000076437
2810025M15Rik	TAATACGACTCACTATAGGGGGACCAATGCTTCTTTCTCG	TAATACGACTCACTATAGGGGAGGATCCTGATGTGCTGGT	MGI:1917203	RIKEN cDNA 2810025M15 gene	ENSMUSG00000049881
2900097C17Rik	TAATACGACTCACTATAGGGTGCACTTCTAAACACCTAGAAGGA	TAATACGACTCACTATAGGGCTGGACAAACGAGTCCTATGAT	MGI:1914767	RIKEN cDNA 2900097C17 gene	ENSMUSG00000102869
3110043O21Rik	TAATACGACTCACTATAGGGAAGGCACAGAGAGGATGGAA	TAATACGACTCACTATAGGGAAGCCTTGCACAAAGAGTCC	MGI:1920455	RIKEN cDNA 3110043O21 gene	ENSMUSG00000028300
4833420G17Rik	TAATACGACTCACTATAGGGCCTCCAGACAGACCAGGAAA	TAATACGACTCACTATAGGGTGATCCTGTCCATCAGGAAA	MGI:1914642	RIKEN cDNA 4833420G17 gene	ENSMUSG00000062822
4833439L19Rik	TAATACGACTCACTATAGGGCAGCAACTTTCAAACCACCA	TAATACGACTCACTATAGGGCTGGAAGCACTCCAGCATAA	MGI:1921162	RIKEN cDNA 4833439L19 gene	ENSMUSG00000025871
4921516A02Rik	TAATACGACTCACTATAGGGTTCAAACCACACAGGCTACG	TAATACGACTCACTATAGGGCAGGTCAGAGCTGGTGATGA	MGI:3696861	RIKEN cDNA 4921516A02 gene
4930423K06Rik	TAATACGACTCACTATAGGGTGGAAGAGCACAGGACACAC	TAATACGACTCACTATAGGGCAGTGGCTGTCACATCTCGT	MGI:1921890	RIKEN cDNA 4930423K06 gene
4930452B06Rik	TAATACGACTCACTATAGGGCGTAACAGCAGCGTGAAGTC	TAATACGACTCACTATAGGGCACGCCATAAAAAGGTTTCA	MGI:1926154	RIKEN cDNA 4930452B06 gene	ENSMUSG00000021747
4931406C07Rik	TAATACGACTCACTATAGGGGACCCCAGACACAGTGGAGT	TAATACGACTCACTATAGGGATACGCTCCCCTCACATGAA	MGI:1918234	RIKEN cDNA 4931406C07 gene	ENSMUSG00000031938
4933424C08Rik	TAATACGACTCACTATAGGGTGCCAGACAGACACTCCAAG	TAATACGACTCACTATAGGGCTTCCCAGCTGTGTGGAGTT	MGI:1918435	RIKEN cDNA 4933424C08 gene
4933434E20Rik	TAATACGACTCACTATAGGGGCGCTTTGCAATGAAATCTA	TAATACGACTCACTATAGGGAGTATCAATGAGGGCCTTGC	MGI:1914027	RIKEN cDNA 4933434E20 gene	ENSMUSG00000027942
5031439G07Rik	TAATACGACTCACTATAGGGATCAGAGGGCATGACATGGT	TAATACGACTCACTATAGGGAAGATCCCAGGAGGCAAGAT	MGI:2444899	RIKEN cDNA 5031439G07 gene	ENSMUSG00000036046
5830485P09Rik	TAATACGACTCACTATAGGGGCAGGAAAGCCACAAAGAAA	TAATACGACTCACTATAGGGCAGTTCAGTCCTGCCCAAAG	MGI:1923371	RIKEN cDNA 5830485P09 gene
9330166H04Rik	TAATACGACTCACTATAGGGGATGACATGATCGAGCCGTA	TAATACGACTCACTATAGGGAGAGGAAGTCCATGGTGCAG	MGI:1924477	RIKEN cDNA 9330166H04 gene
9430072B17Rik	TAATACGACTCACTATAGGGTAGCTGGCGTAGCAAAGGTT	TAATACGACTCACTATAGGGTGGTGGGTCACTTTTTGTCA	MGI:2442814	RIKEN cDNA 9430072B17 gene
9530068E07Rik	TAATACGACTCACTATAGGGTGATGGCTTGTGTTCCAAAA	TAATACGACTCACTATAGGGGGGGCAGCAAGTGATAAGAA	MGI:2654705	RIKEN cDNA 9530068E07 gene	ENSMUSG00000036275
9930012K11Rik	TAATACGACTCACTATAGGGGACAATAGGGTCCAGGAGCA	TAATACGACTCACTATAGGGCCACCCTGCACCATTCTACT	MGI:2145726	RIKEN cDNA 9930012K11 gene	ENSMUSG00000044551
A1bg	TAATACGACTCACTATAGGGTCAGGAAGCCATCTTTCGAT	TAATACGACTCACTATAGGGGACTCAGCAAGTTGCCACAG	MGI:2152878	alpha-1-B glycoprotein	ENSMUSG00000022347
A230060L02Rik	TAATACGACTCACTATAGGGGCTTTACTTGATCGGCTTGG	TAATACGACTCACTATAGGGTGTACCGAGGGGGTTCATAG	MGI:2442378	RIKEN cDNA A230060L02 gene
A230065C20Rik	TAATACGACTCACTATAGGGTGGAGTCACCATCACCGATA	TAATACGACTCACTATAGGGTGCTGTGTGCTACCCACTTC	MGI:3045279	RIKEN cDNA A230065C20 gene
A430005L14Rik	TAATACGACTCACTATAGGGATGCCTGTGAGTCGCTTCTT	TAATACGACTCACTATAGGGGGTTAGCGCCACTCAGAAAC	MGI:2140680	RIKEN cDNA A430005L14 gene	ENSMUSG00000047613
A430091L06Rik	TAATACGACTCACTATAGGGTCCAAGCTGTGGAGGAGTTT	TAATACGACTCACTATAGGGTCATGGATACTGAGGCACCA	MGI:2441802	RIKEN cDNA A430091L06 gene
A730061H03Rik	TAATACGACTCACTATAGGGCTATGGCCGATTCCACAAGT	TAATACGACTCACTATAGGGGTTCGTCGATCCCACACTTT	MGI:2445099	RIKEN cDNA A730061H03 gene	ENSMUSG00000053588
AA415437	TAATACGACTCACTATAGGGCAACAAATTTGAACGCAGACA	TAATACGACTCACTATAGGGTGGAATGCTGTGTGTTAGGG	MGI:2146766	expressed sequence AA415437
AA545190	TAATACGACTCACTATAGGGGGTTTTCAGGGAGTGGTGAG	TAATACGACTCACTATAGGGTGCATCAAGTGCTTTGGATT	MGI:1889333	EST AA545190	ENSMUSG00000107948
AA939960	TAATACGACTCACTATAGGGTGTTCCAATGTTCCGAAATG	TAATACGACTCACTATAGGGCCAGATAACAAGGGAGAAGCA	MGI:2144049	expressed sequence AA939960
Abat	TAATACGACTCACTATAGGGATCCCATCTCCAGGGTCTCT	TAATACGACTCACTATAGGGGGGTCTGCTCAGGTCAAGTC	MGI:2443582	4-aminobutyrate aminotransferase	ENSMUSG00000057880
Abcb5	TAATACGACTCACTATAGGGGCCAGCACATCCTAACTTCTC	TAATACGACTCACTATAGGGTCTGTGGGTGGTGCAGACTA	MGI:1924956	ATP-binding cassette, sub-family B (MDR/TAP), member 5	ENSMUSG00000072791
Abhd14b	TAATACGACTCACTATAGGGTTGGACAAGCCTGATGAGTG	TAATACGACTCACTATAGGGAAGGTTCTGTCTGGGTGTGG	MGI:1923741	abhydrolase domain containing 14b	ENSMUSG00000042073
Acer2	TAATACGACTCACTATAGGGCACAAGAAGTCGCCAGTCAA	TAATACGACTCACTATAGGGACAGCAAGCTACCCTCTCCA	MGI:1920932	alkaline ceramidase 2	ENSMUSG00000038007
Adprhl2	TAATACGACTCACTATAGGGGGTGATGCCCAGTCAGTCTT	TAATACGACTCACTATAGGGCTGTTCCACAGGCTGTCTCA	MGI:2140364	ADP-ribosylhydrolase like 2	ENSMUSG00000042558
Aff1	TAATACGACTCACTATAGGGGCTCCCAAGCACAGAAAAGT	TAATACGACTCACTATAGGGCGCAAGCATAAAACAGCAAA	MGI:1100819	AF4/FMR2 family, member 1	ENSMUSG00000029313
AI464131	TAATACGACTCACTATAGGGTGGTAAGCAAGAGCGTGATG	TAATACGACTCACTATAGGGCGAGGCTCTTAGGATTGTGC	MGI:2140300	expressed sequence AI464131	ENSMUSG00000046312
AI506816	TAATACGACTCACTATAGGGAAAAGAAGGGGGACTGTGTG	TAATACGACTCACTATAGGGTCACGTGATTCTATTTCTTCTGGA	MGI:2140929	expressed sequence AI506816	ENSMUSG00000105987
Aig1	TAATACGACTCACTATAGGGTTATGGCAGTGAGCATCGAG	TAATACGACTCACTATAGGGGGGATTTTGGAACAGCTTCA	MGI:1913503	androgen-induced 1	ENSMUSG00000019806
Akap8	TAATACGACTCACTATAGGGAGAACCTGATGCCAAACTGG	TAATACGACTCACTATAGGGGTTTGGGTTTAGGGCTCTCC	MGI:1928488	A kinase (PRKA) anchor protein 8	ENSMUSG00000024045
Akirin2	TAATACGACTCACTATAGGGCATCAGTGGACCAGCATCAC	TAATACGACTCACTATAGGGCACCTACATGACAGGGCTCA	MGI:1889364	akirin 2	ENSMUSG00000028291
Ankrd17	TAATACGACTCACTATAGGGTGATGTGCGAAACAAGAAGG	TAATACGACTCACTATAGGGTTCCAGGTCTAGCTCCTCCA	MGI:1932101	ankyrin repeat domain 17	ENSMUSG00000055204
Ankrd34a	TAATACGACTCACTATAGGGACTCATGGCTGGTCTCCTGT	TAATACGACTCACTATAGGGCCCTGGGGTAAACAAGACAA	MGI:3617846	ankyrin repeat domain 34A	ENSMUSG00000049097
Ankrd37	TAATACGACTCACTATAGGGTGGGAGAAACTCCACTCCAC	TAATACGACTCACTATAGGGGAAAAGTCTTCCTGAGCCAAAA	MGI:3603344	ankyrin repeat domain 37	ENSMUSG00000050914
Anks4b	TAATACGACTCACTATAGGGCTAACTGTGGGGTTGGGTTG	TAATACGACTCACTATAGGGGCATCTCGGTAGGCTGAAAG	MGI:1919324	ankyrin repeat and sterile alpha motif domain containing 4B	ENSMUSG00000030909
Apc	TAATACGACTCACTATAGGGACGAAGACCACAGGCAAATC	TAATACGACTCACTATAGGGCTGCTTACTCCGGTGAGAGG	MGI:88039	adenomatosis polyposis coli	ENSMUSG00000005871
Apmap	TAATACGACTCACTATAGGGTTGAGGGCAAGAAGATGTCC	TAATACGACTCACTATAGGGCAGGGTTAGCACGAATGGTT	MGI:1919131	adipocyte plasma membrane associated protein	ENSMUSG00000033096
Apoc2	TAATACGACTCACTATAGGGAGCTGCCTGATATGGAAGGA	TAATACGACTCACTATAGGGCTTGCCTGGCAGCTACTCTC	MGI:88054	apolipoprotein C-II	ENSMUSG00000002992
Arf2	TAATACGACTCACTATAGGGGAAATGCGGATTCTCATGGT	TAATACGACTCACTATAGGGTTCGTAAAGCCCATCTCCAC	MGI:99595	ADP-ribosylation factor 2	ENSMUSG00000062421
Arg1	TAATACGACTCACTATAGGGGTGTACATTGGCTTGCGAGA	TAATACGACTCACTATAGGGGGCGCATTCACAGTCACTTA	MGI:88070	arginase, liver	ENSMUSG00000019987
Arglu1	TAATACGACTCACTATAGGGGCTCGGTCGTTTGGAAAGTA	TAATACGACTCACTATAGGGTCAAAAGCAGGTGCTGTCAC	MGI:2442985	arginine and glutamate rich 1	ENSMUSG00000040459
Arhgap24	TAATACGACTCACTATAGGGGCAATGAAGAAAACCCAGGA	TAATACGACTCACTATAGGGTCCATCACAGCATCCCTGTA	MGI:1922647	Rho GTPase activating protein 24	ENSMUSG00000057315
Arhgef38	TAATACGACTCACTATAGGGCACTGGACCTGGAATCCTGT	TAATACGACTCACTATAGGGCATTCAGATGCCTCAGTGGA	MGI:1924919	Rho guanine nucleotide exchange factor (GEF) 38	ENSMUSG00000040969
Arid1a	TAATACGACTCACTATAGGGGCATGTTGCTGCCAACTCTA	TAATACGACTCACTATAGGGTCCACCCACATCTTCCTCTC	MGI:1935147	AT rich interactive domain 1A (SWI-like)	ENSMUSG00000007880
Arid2	TAATACGACTCACTATAGGGTTTTCCGGTACAAGGCATTC	TAATACGACTCACTATAGGGCATAGGCTGTGGTGATGTGG	MGI:1924294	AT rich interactive domain 2 (ARID, RFX-like)	ENSMUSG00000033237
Arih2	TAATACGACTCACTATAGGGGCAGCGAGGTCTTCTGTTTC	TAATACGACTCACTATAGGGTCCAAGTTCCCAGGTTGTTC	MGI:1344361	ariadne RBR E3 ubiquitin protein ligase 2	ENSMUSG00000064145
Armc5	TAATACGACTCACTATAGGGAGCACTTTTGAAACGGCTTG	TAATACGACTCACTATAGGGGGTACTTGCACAGTCGCAGA	MGI:2384586	armadillo repeat containing 5	ENSMUSG00000042178
Armc9	TAATACGACTCACTATAGGGTAGAGGGATGAGGGGAACCT	TAATACGACTCACTATAGGGGTGCTGGCTCTGAACTCCTC	MGI:1926045	armadillo repeat containing 9	ENSMUSG00000062590
Armcx1	TAATACGACTCACTATAGGGAGGTGAATGTGGGACCTGAG	TAATACGACTCACTATAGGGGAAAGCTGAACTTGCCCTTG	MGI:1925498	armadillo repeat containing, X-linked 1	ENSMUSG00000033460
Asah1	TAATACGACTCACTATAGGGATCCTAAGCATGGCAGATGG	TAATACGACTCACTATAGGGGGTTCCATGGAGGTCACAGT	MGI:1277124	N-acylsphingosine amidohydrolase 1	ENSMUSG00000031591
Asap3	TAATACGACTCACTATAGGGTCACCTGCCTTGATTTCACA	TAATACGACTCACTATAGGGAGCCTCCAGAGTGCACAGTT	MGI:2684986	ArfGAP with SH3 domain, ankyrin repeat and PH domain 3	ENSMUSG00000036995
Atg2a	TAATACGACTCACTATAGGGCAGGCCATCCAGGCTACAG	TAATACGACTCACTATAGGGTTGAGAGCATGGTCCTTGTG	MGI:1916291	autophagy related 2A	ENSMUSG00000024773
Atp10b	TAATACGACTCACTATAGGGCTCCTGGCAGAAGGACTGAG	TAATACGACTCACTATAGGGTGGCACATCAGACAGTCACA	MGI:2442688	ATPase, class V, type 10B	ENSMUSG00000055415
Atp10d	TAATACGACTCACTATAGGGCCGTGTTTCCATCTCCAGTT	TAATACGACTCACTATAGGGGGTTCTTGGTTTTTCCATGC	MGI:2450125	ATPase, class V, type 10D	ENSMUSG00000046808
Atp6v1g2	TAATACGACTCACTATAGGGTGTGGGGTGGGAATAGTTTC	TAATACGACTCACTATAGGGGACGGAGCTGACAGAAGGAG	MGI:1913487	ATPase, H+ transporting, lysosomal V1 subunit G2	ENSMUSG00000024403
Atxn7l3b	TAATACGACTCACTATAGGGCGTTCACTAATGCGTTCACC	TAATACGACTCACTATAGGGCAGTCACGCTGACTTAATGGTC	MGI:1914971	ataxin 7-like 3B	ENSMUSG00000074748
Axdnd1	TAATACGACTCACTATAGGGACCAGTGGCTGGTCTGTTTT	TAATACGACTCACTATAGGGGGGAAGGGATGTAGCCTCA	MGI:1924602	axonemal dynein light chain domain containing 1	ENSMUSG00000026601
Bach1	TAATACGACTCACTATAGGGGAACAGGGCTACTCGCAAAG	TAATACGACTCACTATAGGGTTCTGCGGATGTCATGGATA	MGI:894680	BTB and CNC homology 1, basic leucine zipper transcription factor 1	ENSMUSG00000025612
Bag3	TAATACGACTCACTATAGGGAGCAATTGATGTCCCAGGTC	TAATACGACTCACTATAGGGCCAGACAACCAGAGGGGTTA	MGI:1352493	BCL2-associated athanogene 3	ENSMUSG00000030847
Banp	TAATACGACTCACTATAGGGCCCTGATCACCCAGTTGTTT	TAATACGACTCACTATAGGGGGGTGATGAGTGTGACGTTG	MGI:1889023	BTG3 associated nuclear protein	ENSMUSG00000025316
Baz2a	TAATACGACTCACTATAGGGGCAAGCCCAGACTCAAGTTC	TAATACGACTCACTATAGGGGGAGCAGCATCACAGGGTAT	MGI:2151152	bromodomain adjacent to zinc finger domain, 2A	ENSMUSG00000040054
BC030499	TAATACGACTCACTATAGGGCTTATGCCAGAACCCTCTGC	TAATACGACTCACTATAGGGAGCTGCAGAATGCCAAAGAT	MGI:2652869	cDNA sequence BC030499	ENSMUSG00000037593
Bcl2l11	TAATACGACTCACTATAGGGATCGGAGACGAGTTCAACGA	TAATACGACTCACTATAGGGCACGCCACATGTAAACACCT	MGI:1197519	BCL2-like 11 (apoptosis facilitator)	ENSMUSG00000027381
Bend4	TAATACGACTCACTATAGGGGAAGGGAAGACGAGCAACTG	TAATACGACTCACTATAGGGGGAAGCTGTGCGTTAGGAAC	MGI:3648414	BEN domain containing 4	ENSMUSG00000092060
Bhmt	TAATACGACTCACTATAGGGGAAAGGAAAAGTCCACGGTAAA	TAATACGACTCACTATAGGGTGAAATGGAATAGAAGCAGACAGA	MGI:1339972	betaine-homocysteine methyltransferase	ENSMUSG00000074768
Bhmt2	TAATACGACTCACTATAGGGTCCCTATCAAAGCCAGATGC	TAATACGACTCACTATAGGGAGCGAGAAGTCATCCTGGAA	MGI:1891379	betaine-homocysteine methyltransferase 2	ENSMUSG00000042118
Bmpr1a	TAATACGACTCACTATAGGGAGCTGTTCGGAGAAATTGGA	TAATACGACTCACTATAGGGTAGCATCATCTGGGCAGTGT	MGI:1338938	bone morphogenetic protein receptor, type 1A	ENSMUSG00000021796
Bnip1	TAATACGACTCACTATAGGGCAAGGGAGCAAGACAAGGAG	TAATACGACTCACTATAGGGCAGTTCTCGGCGGTTGTACT	MGI:109328	BCL2/adenovirus E1B interacting protein 1	ENSMUSG00000024191
Brd3	TAATACGACTCACTATAGGGAGACACAACCACACCCACAA	TAATACGACTCACTATAGGGGGTGCTTGATGATGTCATGG	MGI:1914632	bromodomain containing 3	ENSMUSG00000026918
Brd7	TAATACGACTCACTATAGGGCATGCCAAGATTACCCGTATG	TAATACGACTCACTATAGGGTCACCTGGAGTCACTTGCTG	MGI:1349766	bromodomain containing 7	ENSMUSG00000031660
Brd8	TAATACGACTCACTATAGGGCAGGTGACGATGAGGAAGAAG	TAATACGACTCACTATAGGGGTGCTTCGGATCAGTCCATT	MGI:1925906	bromodomain containing 8	ENSMUSG00000003778
Brd9	TAATACGACTCACTATAGGGCCTTCTCGCCTTAGTGTTGG	TAATACGACTCACTATAGGGTGGTGCTCAGGAGACACAGA	MGI:2145317	bromodomain containing 9	ENSMUSG00000057649
C130074G19Rik	TAATACGACTCACTATAGGGGAGCCAACAAGGGAGAAGTG	TAATACGACTCACTATAGGGAACCAAAAGTCCCACACAGG	MGI:2444831	RIKEN cDNA C130074G19 gene	ENSMUSG00000039349
C1qtnf1	TAATACGACTCACTATAGGGAGTAAAAGGGTTGGGGGAGA	TAATACGACTCACTATAGGGCTGAACTGGGAAGGAAGCAG	MGI:1919254	C1q and tumor necrosis factor related protein 1	ENSMUSG00000017446
C1rb	TAATACGACTCACTATAGGGCTACCGCCAAGAAGAACCTG	TAATACGACTCACTATAGGGTGTCCCTGACTGCAAAAACA	MGI:3779804	complement component 1, r subcomponent B	ENSMUSG00000098470
C1s2	TAATACGACTCACTATAGGG GTGCTGGTGAGAAGGGTGTT	TAATACGACTCACTATAGGGCCTGTGGAATAGCGCAAGAT	MGI:3644269	complement component 1, s subcomponent 2	ENSMUSG00000079343
C78334	TAATACGACTCACTATAGGGCAGGCCATCCAGGCTACAG	TAATACGACTCACTATAGGGTTGAGAGCATGGTCCTTGTG	MGI:2143395	expressed sequence C78334	ENSMUSG00000101867
Calcoco2	TAATACGACTCACTATAGGGTGTATCCTGGGTACCCTCTG	TAATACGACTCACTATAGGGTGGCTCAGTGGTTAAGAGCA	MGI:1343177	calcium binding and coiled-coil domain 2	ENSMUSG00000006056
Camk2n1	TAATACGACTCACTATAGGGAGGCACTCCCTTTTGGACTT	TAATACGACTCACTATAGGGCCATTCTTCTGGGCTGTTGT	MGI:1913509	calcium/calmodulin-dependent protein kinase II inhibitor 1	ENSMUSG00000046447
Cbx3	TAATACGACTCACTATAGGGGGCAGAGCCTGAAGAATTTG	TAATACGACTCACTATAGGGGCTCCTCGTAGAAGGCAATG	MGI:108515	chromobox 3	ENSMUSG00000029836
Cbx5	TAATACGACTCACTATAGGGTGCAAACCCTAGACCCATTC	TAATACGACTCACTATAGGGTGGTTGCCTGAAGGACAGAT	MGI:109372	chromobox 5	ENSMUSG00000009575
Ccdc186	TAATACGACTCACTATAGGGTCGTGCATCTCAGTTTCTGG	TAATACGACTCACTATAGGGACCTGCTGTGCACACACTTC	MGI:2445022	coiled-coil domain containing 186	ENSMUSG00000035173
Ccdc191	TAATACGACTCACTATAGGGAGCTGAGCCTGGCCTACTTT	TAATACGACTCACTATAGGGGGGCACCTGTTACTCGTGTT	MGI:1922661	coiled-coil domain containing 191	ENSMUSG00000022701
Ccdc87	TAATACGACTCACTATAGGGCCCAATCGTTTCTTCCAAAA	TAATACGACTCACTATAGGGTGGCCGCCTTAGTGAGTAGT	MGI:3026882	coiled-coil domain containing 87	ENSMUSG00000067872
Ccin	TAATACGACTCACTATAGGGCTGCTTGCGCTACCTCTTCT	TAATACGACTCACTATAGGGGGCAGAGTTGTTCTCCAAGC	MGI:3045316	calicin	ENSMUSG00000070999
Ccl26	TAATACGACTCACTATAGGGCTTCGATTTGGGTCTCCTTG	TAATACGACTCACTATAGGGCAAATGGTTCCTGGTGTTCA	MGI:3589281	chemokine (C-C motif) ligand 26	ENSMUSG00000070464
Ccnb3	TAATACGACTCACTATAGGGAGGGAAGCTCATGCTGAGAA	TAATACGACTCACTATAGGGTGGGGTTTGCCTTTTTATTG	MGI:2183443	cyclin B3	ENSMUSG00000051592
Cct6b	TAATACGACTCACTATAGGGTCACCAAAGACGGCAATGTA	TAATACGACTCACTATAGGGCGTTTCTGACTTGTGCCTCA	MGI:1329013	chaperonin containing Tcp1, subunit 6b (zeta)	ENSMUSG00000020698
Cdc25c	TAATACGACTCACTATAGGGTGCTGACCTTGAGGACAATG	TAATACGACTCACTATAGGGGAATGGCGTTCATGTCACAG	MGI:88350	cell division cycle 25C	ENSMUSG00000044201
Cdc42	TAATACGACTCACTATAGGGTTGTTGGTGATGGTGCTGTT	TAATACGACTCACTATAGGGGCGGAGCACTCCACATACTT	MGI:106211	cell division cycle 42	ENSMUSG00000006699
Cdca7l	TAATACGACTCACTATAGGGTGGAGCCTGCTGCTTCTATT	TAATACGACTCACTATAGGGGTACTGGCAGGTGTGGCTCT	MGI:2384982	cell division cycle associated 7 like	ENSMUSG00000021175
Cdr1	TAATACGACTCACTATAGGGGAAGACGGTGGATTTTCAGG	TAATACGACTCACTATAGGGTCCAGGTCTTCCAACCAGTC	MGI:88359	cerebellar degeneration related antigen 1	ENSMUSG00000090546
Cercam	TAATACGACTCACTATAGGGAGGTGACAGCCAGCAGAAAT	TAATACGACTCACTATAGGGTGAGCCCACTGGCTCTAAAT	MGI:2139134	cerebral endothelial cell adhesion molecule	ENSMUSG00000039787
Cfl1	TAATACGACTCACTATAGGGCTGCTACGAGGAGGTCAAGG	TAATACGACTCACTATAGGGGGGATACGGAGTAGGGGTGT	MGI:101757	cofilin 1, non-muscle	ENSMUSG00000056201
Cgnl1	TAATACGACTCACTATAGGGAAAAGGGATTGGGAGTGCTT	TAATACGACTCACTATAGGGCAGCAGATGCTCATCCTTCA	MGI:1915428	cingulin-like 1	ENSMUSG00000032232
Chd1	TAATACGACTCACTATAGGGTCTTGAAAGGGCCAAAAAGA	TAATACGACTCACTATAGGGAAACTGAGAAAGCAGCTCATCC	MGI:88393	chromodomain helicase DNA binding protein 1	ENSMUSG00000023852
Chd3	TAATACGACTCACTATAGGGCTAAGCCCCATGCAGAAGAA	TAATACGACTCACTATAGGGTGAGCACTCTGTGTCCTTGC	MGI:1344395	chromodomain helicase DNA binding protein 3	ENSMUSG00000018474
Chp1	TAATACGACTCACTATAGGGTCCGACCCATTGAGGATAAC	TAATACGACTCACTATAGGGCCATTCTGTAACGCCCTGTT	MGI:1927185	calcineurin-like EF hand protein 1	ENSMUSG00000014077
Chtop	TAATACGACTCACTATAGGGTGTTGTTGCTAGAACTCCCAAG	TAATACGACTCACTATAGGGACTCAGAAATGCAGCCAAGG	MGI:1913761	chromatin target of PRMT1	ENSMUSG00000001017
Cilp2	TAATACGACTCACTATAGGGCAGGACGCTGGTAACTGTGA	TAATACGACTCACTATAGGGGATGAAGGGTTCTCCAGCAG	MGI:1915959	cartilage intermediate layer protein 2	ENSMUSG00000044006
Clhc1	TAATACGACTCACTATAGGGTTGAGCATCTTGTGATGAGTGA	TAATACGACTCACTATAGGGAACCAGCTTCCCCAGCTAAT	MGI:1920574	clathrin heavy chain linker domain containing 1	ENSMUSG00000020461
Cln8	TAATACGACTCACTATAGGGCTTCTACCTGGGCGTCTTTG	TAATACGACTCACTATAGGGCCAGAACAGGGAGTCTGACC	MGI:1349447	ceroid-lipofuscinosis, neuronal 8	ENSMUSG00000026317
Clpp	TAATACGACTCACTATAGGGGCAACAAGAAGCCCATTCAT	TAATACGACTCACTATAGGGCCTTGTCCAAGATGCCAAAC	MGI:1858213	caseinolytic mitochondrial matrix peptidase proteolytic subunit	ENSMUSG00000002660
Cmc2	TAATACGACTCACTATAGGGCCGTGTCGGTGACTTCTCTT	TAATACGACTCACTATAGGGCCCTATGGTTCCGTTCTTCA	MGI:1913781	COX assembly mitochondrial protein 2	ENSMUSG00000014633
Cmtr1	TAATACGACTCACTATAGGGGTTCAGTGTGGGCCTCATTT	TAATACGACTCACTATAGGGTGAGCAGTGTGGGCTTGTAG	MGI:1921407	cap methyltransferase 1	ENSMUSG00000024019
Cnfn	TAATACGACTCACTATAGGGCAGACACAGCTCAGCGATTG	TAATACGACTCACTATAGGGGACAGGCTTTCCAAGGAGTG	MGI:1919633	cornifelin	ENSMUSG00000063651
Cnga1	TAATACGACTCACTATAGGGTAAGGGCAGAAATTGCCATC	TAATACGACTCACTATAGGGCTTTGGAGAGGCAGAACAGG	MGI:88436	cyclic nucleotide gated channel alpha 1	ENSMUSG00000067220
Cngb1	TAATACGACTCACTATAGGGGGCTGATTGAGTGGCTCCTA	TAATACGACTCACTATAGGGGGGAAACTGAGTCCCGTGTA	MGI:2664102	cyclic nucleotide gated channel beta 1	ENSMUSG00000031789
Coa6	TAATACGACTCACTATAGGGGGTGCCAGAAGCTGAGGA	TAATACGACTCACTATAGGGTTATTCCAAAGGGGGAAAGG	MGI:1915142	cytochrome c oxidase assembly factor 6	ENSMUSG00000051671
Coil	TAATACGACTCACTATAGGGGAGGTGGTGGAATACGCTGT	TAATACGACTCACTATAGGGTGGTAGCCAAACAGGTGTGA	MGI:104842	coilin	ENSMUSG00000033983
Col23a1	TAATACGACTCACTATAGGGCTCTCCCAGAGCAGGAACTG	TAATACGACTCACTATAGGGTCTGTAAGCGACAGGCACAC	MGI:2653243	collagen, type XXIII, alpha 1	ENSMUSG00000063564
Cox8c	TAATACGACTCACTATAGGGAGCTGTTGGGATTGTCGTGT	TAATACGACTCACTATAGGGAAGCACAAACAAGTGTTTCCA	MGI:1922733	cytochrome c oxidase subunit VIIIc	ENSMUSG00000043319
Cpd	TAATACGACTCACTATAGGGCCGTAACAGGCTCTGGGTTA	TAATACGACTCACTATAGGGGCAGCTCTCTTCCAACCACT	MGI:107265	carboxypeptidase D	ENSMUSG00000020841
Cpsf7	TAATACGACTCACTATAGGGATTTCCAGCAGTGCCATTTC	TAATACGACTCACTATAGGGAGTGGCCTCCGTCCTTTAGT	MGI:1917826	cleavage and polyadenylation specific factor 7	ENSMUSG00000034820
Cracr2b	TAATACGACTCACTATAGGGACCCATCTACTGCTGCTGCT	TAATACGACTCACTATAGGGCGGATTTCTGAGTTCGAGGA	MGI:2446129	calcium release activated channel regulator 2B	ENSMUSG00000048200
Crispld2	TAATACGACTCACTATAGGGGGCTGACGTGGTAAGGAAAA	TAATACGACTCACTATAGGGATGGAAACTCTCACCCAACG	MGI:1926142	cysteine-rich secretory protein LCCL domain containing 2	ENSMUSG00000031825
Crot	TAATACGACTCACTATAGGGTATCACTGGGAACAGCCACA	TAATACGACTCACTATAGGGCTTCCACTAGCAGCCTTTGG	MGI:1921364	carnitine O-octanoyltransferase	ENSMUSG00000003623
Crybb1	TAATACGACTCACTATAGGGCGGCTACCAGTACCCAGGTT	TAATACGACTCACTATAGGGAAGAACTTTATTAGTAGGGGAAGATGG	MGI:104992	crystallin, beta B1	ENSMUSG00000029343
Cst7	TAATACGACTCACTATAGGGATGCATCACCAACTGGACAA	TAATACGACTCACTATAGGGCTCTGCACGTGCTCCAGTAA	MGI:1298217	cystatin F (leukocystatin)	ENSMUSG00000068129
Ctag2	TAATACGACTCACTATAGGGAAGCCCACTTAACCATGCAG	TAATACGACTCACTATAGGGATAATTGGTGCCTGCTCACC	MGI:1917312	cancer/testis antigen 2	ENSMUSG00000031181
Ctc1	TAATACGACTCACTATAGGGGATCCCTGCTCAGATGGTGT	TAATACGACTCACTATAGGGGGTATGCGAGGCAGAGAATC	MGI:1916214	CTS telomere maintenance complex component 1	ENSMUSG00000020898
Cwc15	TAATACGACTCACTATAGGGTGACGATCCTCTCACAGACG	TAATACGACTCACTATAGGGTGGGAAAGAACAGAAACCAAA	MGI:1913320	CWC15 spliceosome-associated protein	ENSMUSG00000004096
Cystm1	TAATACGACTCACTATAGGGCCCGATGAACCCAGAGAAC	TAATACGACTCACTATAGGGCTGCGAGAGAACTGGGTCTT	MGI:1913310	cysteine-rich transmembrane module containing 1	ENSMUSG00000046727
D3Ertd751e	TAATACGACTCACTATAGGGTGGCACACAACACAGTCAGA	TAATACGACTCACTATAGGGGTCCACGGCTGAATGAAAAT	MGI:1289213	DNA segment, Chr 3, ERATO Doi 751, expressed	ENSMUSG00000025766
Dcun1d3	TAATACGACTCACTATAGGGGAGGATGCAATTTTGGAGGA	TAATACGACTCACTATAGGGCCAGGCCTCATCTTCACTGT	MGI:2679003	DCN1, defective in cullin neddylation 1, domain containing 3 (S. cerevisiae)	ENSMUSG00000048787
Dda1	TAATACGACTCACTATAGGGGAGCAACTTCAGCAGGTTCC	TAATACGACTCACTATAGGGCCTGGTGTCCCTTTAACCAA	MGI:1913748	DET1 and DDB1 associated 1	ENSMUSG00000074247
Ddx50	TAATACGACTCACTATAGGGCAGGGCGTATCAAAGACCAT	TAATACGACTCACTATAGGGTCTCCATGCAAACACTGAGC	MGI:2182303	DEAD (Asp-Glu-Ala-Asp) box polypeptide 50	ENSMUSG00000020076
Dedd2	TAATACGACTCACTATAGGGACTCTGGGCTGATGCTGTCT	TAATACGACTCACTATAGGGTGTGAACCATCTTCCCATCA	MGI:1914629	death effector domain-containing DNA binding protein 2	ENSMUSG00000054499
Defa6	TAATACGACTCACTATAGGGACTCCCAGCCATGAAGACAC	TAATACGACTCACTATAGGGCAGCATCAGTGGCCTCAGTA	MGI:99582	defensin, alpha, 6
Degs2	TAATACGACTCACTATAGGGTGAGCCTCAGGACCACTTCT	TAATACGACTCACTATAGGGCACGGTGTTGCAGTCTGTCT	MGI:1917309	delta(4)-desaturase, sphingolipid 2	ENSMUSG00000021263
Dennd1b	TAATACGACTCACTATAGGGACGGGAGGAAACAATTACCC	TAATACGACTCACTATAGGGGCAAAGGGACAATGTCAGGT	MGI:2447812	DENN/MADD domain containing 1B	ENSMUSG00000056268
Depdc7	TAATACGACTCACTATAGGGACGTACGTGTGGAGCAGCAT	TAATACGACTCACTATAGGGGCGAATGCACTTTGTTCTCA	MGI:2139258	DEP domain containing 7	ENSMUSG00000027173
Dip2c	TAATACGACTCACTATAGGGGCTGTGAGGACGACAGTGAA	TAATACGACTCACTATAGGGTCCCAAGATTGGAGGATCAG	MGI:1920179	disco interacting protein 2 homolog C	ENSMUSG00000048264
Dlgap1	TAATACGACTCACTATAGGGGCCAACTTTCACCTTGGGTA	TAATACGACTCACTATAGGGGAAGGCAAAGGTTCTGATGC	MGI:1346065	discs, large (Drosophila) homolog-associated protein 1	ENSMUSG00000003279
Dnaaf2	TAATACGACTCACTATAGGGTCTGCCACAAACTCTTCACG	TAATACGACTCACTATAGGGGCCCAGCAGGATCACTACAT	MGI:1923566	dynein, axonemal assembly factor 2	ENSMUSG00000020973
Dock11	TAATACGACTCACTATAGGGGCATGATGGCTTTGATCTGA	TAATACGACTCACTATAGGGTCAAACACAGGGGCAGTACA	MGI:1923224	dedicator of cytokinesis 11	ENSMUSG00000031093
Dohh	TAATACGACTCACTATAGGGGCGACTCTCTCCATCTGTCC	TAATACGACTCACTATAGGGTGGGTCCACTGAGAGGTAGG	MGI:1915964	deoxyhypusine hydroxylase/monooxygenase	ENSMUSG00000078440
Dpysl3	TAATACGACTCACTATAGGGGAATCCAGCCATTTCTTCCA	TAATACGACTCACTATAGGGTGTGGGATGAGGAGGTTAGC	MGI:1349762	dihydropyrimidinase-like 3	ENSMUSG00000024501
Dr1	TAATACGACTCACTATAGGGTCCTTCCTGGTTTCTGCACT	TAATACGACTCACTATAGGGAATGAATTCCGTGCAGCAGT	MGI:1100515	down-regulator of transcription 1	ENSMUSG00000029265
Dtd1	TAATACGACTCACTATAGGGGAGAGTGGGAAGCACTGGTC	TAATACGACTCACTATAGGGCTGCCCAATGGTAATTTGCT	MGI:1913294	D-tyrosyl-tRNA deacylase 1	ENSMUSG00000027430
Dtx3l	TAATACGACTCACTATAGGGAAAAAGAGCACCCGAATGTG	TAATACGACTCACTATAGGGGCTGATACACGAGGTGCAGA	MGI:2656973	deltex 3-like, E3 ubiquitin ligase	ENSMUSG00000049502
Dupd1	TAATACGACTCACTATAGGGAACTCCGAGAGCTGGACAAG	TAATACGACTCACTATAGGGAGCCCAAACAAAGGAAACCT	MGI:3647127	dual specificity phosphatase and pro isomerase domain containing 1	ENSMUSG00000063821
Edc3	TAATACGACTCACTATAGGGTCAGCAGTGGATCAGGTCAG	TAATACGACTCACTATAGGGGGTTTGGGTGCCTGCTACTA	MGI:2142951	enhancer of mRNA decapping 3	ENSMUSG00000038957
Efcab3	TAATACGACTCACTATAGGGTAGGAATTGCCCTTGACCAC	TAATACGACTCACTATAGGGCGGTTTTCGAAGAGCTGTTTA	MGI:1918144	EF-hand calcium binding domain 3	ENSMUSG00000020690
Eif1a	TAATACGACTCACTATAGGGTGGAAGCAATGTGCTTTGAC	TAATACGACTCACTATAGGGCACTGCTGTGCGCTAGGTT	MGI:95298	eukaryotic translation initiation factor 1A	ENSMUSG00000057561
Ell2	TAATACGACTCACTATAGGGTCCAAATCCCAATGAAGGAG	TAATACGACTCACTATAGGGCACATCTTCTGGTCCAAGCA	MGI:2183438	elongation factor RNA polymerase II 2	ENSMUSG00000001542
Enpp4	TAATACGACTCACTATAGGGCGAGTGGTCAGCCATGTAAA	TAATACGACTCACTATAGGGCGGATCATCGGTGTCTACCT	MGI:2682634	ectonucleotide pyrophosphatase/phosphodiesterase 4	ENSMUSG00000023961
Entpd3	TAATACGACTCACTATAGGGCTTGCTGATCCACTGGGAAT	TAATACGACTCACTATAGGGGCCATCATCTTCCCCACTAA	MGI:1321386	ectonucleoside triphosphate diphosphohydrolase 3	ENSMUSG00000041608
Erich5	TAATACGACTCACTATAGGGGGAGAAGCTGTGGATCTTGG	TAATACGACTCACTATAGGGCAAGGGTGAAGATTGCCTTC	MGI:2447772	glutamate rich 5	ENSMUSG00000044726
Erp27	TAATACGACTCACTATAGGGAGACAGCTGCAAAACCACCT	TAATACGACTCACTATAGGGGAGAACGCTCCCAGTCATGT	MGI:1916437	endoplasmic reticulum protein 27	ENSMUSG00000030219
Etnppl	TAATACGACTCACTATAGGGGGTGCCTTGCTTCTCACATT	TAATACGACTCACTATAGGGCACGCAAGGGTCTCTGTGTA	MGI:1919010	ethanolamine phosphate phospholyase	ENSMUSG00000019232
Ext1	TAATACGACTCACTATAGGGAGTTGCCATTCTCCGAAGTG	TAATACGACTCACTATAGGGGTTTGGCTGGTAGAGGCTTG	MGI:894663	exostoses (multiple) 1	ENSMUSG00000061731
Fam109b	TAATACGACTCACTATAGGGGCCACACCTCACTTGGTTTT	TAATACGACTCACTATAGGGATAGACGGATTGGCCTGATG	MGI:2443609	family with sequence similarity 109, member B	ENSMUSG00000049687
Fam124b	TAATACGACTCACTATAGGGCCAGTCTGAACTCCGTCTCC	TAATACGACTCACTATAGGGAAATCCCTGGGAAATCTGCT	MGI:3026880	family with sequence similarity 124, member B	ENSMUSG00000043230
Fam150a	TAATACGACTCACTATAGGGTTTGAAGAAAAAGTGCCTGGA	TAATACGACTCACTATAGGGCTGAACACAATATCTGACAAACACA	MGI:3645495	family with sequence similarity 150, member A	ENSMUSG00000087247
Fam220a	TAATACGACTCACTATAGGGGATGGTCCGCAGATAGTCGT	TAATACGACTCACTATAGGGTGAGGATGGGTCTCCATGAT	MGI:1914488	family with sequence similarity 220, member A	ENSMUSG00000083012
Fam26d	TAATACGACTCACTATAGGGTAAGGAGTCGTGCCACACAG	TAATACGACTCACTATAGGGGCCTCATGGGAATTTTGAGA	MGI:2685489	family with sequence similarity 26, member D	ENSMUSG00000039508
Fam26f	TAATACGACTCACTATAGGGAGTTCAAGGCAGTGCTGGAC	TAATACGACTCACTATAGGGTAGAAAGAGCCCTCGAGCAG	MGI:2443082	family with sequence similarity 26, member F	ENSMUSG00000046031
Fam43a	TAATACGACTCACTATAGGGTGGGGAAGCTATTCCCTCTT	TAATACGACTCACTATAGGGGCTCCCCTATCCGAAAGAAC	MGI:2676309	family with sequence similarity 43, member A	ENSMUSG00000046546
Fam43b	TAATACGACTCACTATAGGGAGTTTCCCTGGCCTACCACT	TAATACGACTCACTATAGGGTGTCGCACTCTGTCTTTTGC	MGI:3651622	family with sequence similarity 43, member B	ENSMUSG00000078235
Fam64a	TAATACGACTCACTATAGGGCTGGAGACAGCATTGGGTTT	TAATACGACTCACTATAGGGTCTCTGCCCTGGGAATACAG	MGI:1924434	family with sequence similarity 64, member A	ENSMUSG00000020808
Far2	TAATACGACTCACTATAGGGATGTGTGGAGTTGGGAGGAG	TAATACGACTCACTATAGGGCCACACTTCAGCCATCAGAA	MGI:2687035	fatty acyl CoA reductase 2	ENSMUSG00000030303
Fas	TAATACGACTCACTATAGGGAAACAAACTGCACCCTGACC	TAATACGACTCACTATAGGGAGCAGCTGGACTTTCTGCTC	MGI:95484	Fas (TNF receptor superfamily member 6)	ENSMUSG00000024778
Fbxl2	TAATACGACTCACTATAGGGCACAGCAAGAGTGGTGTGGT	TAATACGACTCACTATAGGGGAGGCCTTGTTTCTTTGGTG	MGI:1919429	F-box and leucine-rich repeat protein 2	ENSMUSG00000032507
Fbxo44	TAATACGACTCACTATAGGGCAAACAGCAGCATCACCATC	TAATACGACTCACTATAGGGGTTGTCTGTCCCTGCTCTCC	MGI:1354744	F-box protein 44	ENSMUSG00000029001
Fcho1	TAATACGACTCACTATAGGGCCGCCTCCTACTACAACCTG	TAATACGACTCACTATAGGGAGCTGTACTCCACCGAGACC	MGI:1921265	FCH domain only 1	ENSMUSG00000070000
Fgfbp1	TAATACGACTCACTATAGGGGCCGATCAGGAGTTTTCTTG	TAATACGACTCACTATAGGGCTCTAATGGCCATGGTCTGG	MGI:1096350	fibroblast growth factor binding protein 1	ENSMUSG00000048373
Foxa1	TAATACGACTCACTATAGGGCGCTTCGGAGTTGAAGTCTC	TAATACGACTCACTATAGGGCATGCAGACAAAACCCTCAG	MGI:1347472	forkhead box A1	ENSMUSG00000035451
Frs2	TAATACGACTCACTATAGGGAAATGCCCAGACGTAATGGT	TAATACGACTCACTATAGGGTGTCCAGTCTGACACCTTCG	MGI:1100860	fibroblast growth factor receptor substrate 2	ENSMUSG00000020170
Fryl	TAATACGACTCACTATAGGGTTCCAGGCCTACTGCAAACT	TAATACGACTCACTATAGGGAGGAGCGGATATGACTGCAC	MGI:1919563	FRY like transcription coactivator	ENSMUSG00000070733
Fsip1	TAATACGACTCACTATAGGGCCCTCCCTGATAATGGAAGAT	TAATACGACTCACTATAGGGGTATATGGGGGAGGGGCAAG	MGI:1918563	fibrous sheath-interacting protein 1	ENSMUSG00000027344
Galk1	TAATACGACTCACTATAGGGCATCATGGACCAACTCATCG	TAATACGACTCACTATAGGGGGTGGCTGTCCCACTGTACT	MGI:95730	galactokinase 1	ENSMUSG00000020766
Gas2	TAATACGACTCACTATAGGGATCAGGATGCTGCACAACAA	TAATACGACTCACTATAGGGCAGCAGGCACTTTCTGTTGA	MGI:95657	growth arrest specific 2	ENSMUSG00000030498
Gas2l3	TAATACGACTCACTATAGGGAACTCAGATGCCCTCCCTTT	TAATACGACTCACTATAGGGAACGTTTGGCAAGTTTTTGG	MGI:1918780	growth arrest-specific 2 like 3	ENSMUSG00000074802
Gatsl2	TAATACGACTCACTATAGGGCCCCAGGACCTTTAAGGAAG	TAATACGACTCACTATAGGGCCAATCTTGCTCCACCAACT	MGI:1933384	GATS protein-like 2	ENSMUSG00000015944
Gfod1	TAATACGACTCACTATAGGGCAGGATGACACTGGGGAACT	TAATACGACTCACTATAGGGGTCAGTCGCCTGGAAGAGAG	MGI:2145304	glucose-fructose oxidoreductase domain containing 1	ENSMUSG00000051335
Ggct	TAATACGACTCACTATAGGGTTAAGCTCGACTTCGGCAAT	TAATACGACTCACTATAGGGCCCAGCACTGTTGAAAATCA	MGI:95700	gamma-glutamyl cyclotransferase	ENSMUSG00000002797
Ginm1	TAATACGACTCACTATAGGGGGGAGCAGCAGGAGTCATAG	TAATACGACTCACTATAGGGTCTTGGCTTCCCTTTCAGTC	MGI:2384905	glycoprotein integral membrane 1	ENSMUSG00000040006
Glmp	TAATACGACTCACTATAGGGGCCAAGTTCTCCTGGAACAA	TAATACGACTCACTATAGGGGAGAAGATGCCAAGGTGGAG	MGI:1913318	glycosylated lysosomal membrane protein	ENSMUSG00000001418
Gpha2	TAATACGACTCACTATAGGGAGTAGCTGAGGCAGGGAAGC	TAATACGACTCACTATAGGGATGGCTGTCTCTGGGCTATG	MGI:2156541	glycoprotein hormone alpha 2	ENSMUSG00000024784
Gpr155	TAATACGACTCACTATAGGGGACCTGGTGAACTGGCTCAT	TAATACGACTCACTATAGGGGAAGAGATGACCTGCCCAAG	MGI:1915776	G protein-coupled receptor 155	ENSMUSG00000041762
Gpr176	TAATACGACTCACTATAGGGACCAAACCCTCCCCTCATAC	TAATACGACTCACTATAGGGTGCAGTGCCCTGTCTCTATG	MGI:2685858	G protein-coupled receptor 176	ENSMUSG00000040133
Gprin2	TAATACGACTCACTATAGGGTCAGTGAGTCTGGGTTGCAG	TAATACGACTCACTATAGGGATCCCATCGTACATCCCTCA	MGI:2444560	G protein regulated inducer of neurite outgrowth 2	ENSMUSG00000071531
Gsg2	TAATACGACTCACTATAGGGTCTCCGCTGAAGAGGACCTA	TAATACGACTCACTATAGGGCTGCTGACAGGACGAGGACT	MGI:1194498	germ cell-specific gene 2	ENSMUSG00000050107
Gskip	TAATACGACTCACTATAGGGTACTCTCAGCCCTGCCTACC	TAATACGACTCACTATAGGGTTAGCAGGCTGAATCCAGGT	MGI:1914037	GSK3B interacting protein	ENSMUSG00000044715
Gsta1	TAATACGACTCACTATAGGGCGCCACCAAATATGACCTCT	TAATACGACTCACTATAGGGGAGGCTGCTGATTCTGCTCT	MGI:1095417	glutathione S-transferase, alpha 1 (Ya)	ENSMUSG00000074183
Gsta2	TAATACGACTCACTATAGGGCAGAGTCCGGAAGATTTGGA	TAATACGACTCACTATAGGGCCTGTTGCCCACAAGGTAGT	MGI:95863	glutathione S-transferase, alpha 2 (Yc2)	ENSMUSG00000057933
Gtf3c4	TAATACGACTCACTATAGGGAAGGCAGCCTGTTGTCTTGT	TAATACGACTCACTATAGGGCATTCATCATGCCCTCAGTG	MGI:2138937	general transcription factor IIIC, polypeptide 4	ENSMUSG00000035666
Gtf3c5	TAATACGACTCACTATAGGGGTTCCTGAACAGCCTTTGGA	TAATACGACTCACTATAGGGCAGGCTGGTTGGATGTCTTC	MGI:1917489	general transcription factor IIIC, polypeptide 5	ENSMUSG00000026816
Guca1a	TAATACGACTCACTATAGGGAACATCATGGAGGGCAAGTC	TAATACGACTCACTATAGGGATCTGGTCCTTCTGCACACC	MGI:102770	guanylate cyclase activator 1a (retina)	ENSMUSG00000023982
Guf1	TAATACGACTCACTATAGGGCATGTGGATCATGGCAAAAG	TAATACGACTCACTATAGGGAACGTTTGTCCCAAGTTTCG	MGI:2140726	GUF1 homolog, GTPase	ENSMUSG00000029208
H2afy	TAATACGACTCACTATAGGGCTGTTAGCTGTGGCCAATGA	TAATACGACTCACTATAGGGCGGAGTTCCAGAACAGCTTC	MGI:1349392	H2A histone family, member Y	ENSMUSG00000015937
H2-Q10	TAATACGACTCACTATAGGGAAGACACCTGACTGGAGTGGA	TAATACGACTCACTATAGGGCCTGTCAATCAACCCTCAGA	MGI:95929	histocompatibility 2, Q region locus 10	ENSMUSG00000067235
Hacd4	TAATACGACTCACTATAGGGGGCAAAATCTTCCCACACAC	TAATACGACTCACTATAGGGGACCCAGCAACATTCTCCAT	MGI:1914025	3-hydroxyacyl-CoA dehydratase 4	ENSMUSG00000028497
Has2os	TAATACGACTCACTATAGGGTCACATGGGTGGAAATCCTT	TAATACGACTCACTATAGGGGGACTTGAACCAGCCAAAGA	MGI:3643465	hyaluronan synthase 2, opposite strand	ENSMUSG00000086541
Hesx1	TAATACGACTCACTATAGGGACAGACCCTGGACAGACACC	TAATACGACTCACTATAGGGCAACTGGAAGAGAAGCCAACA	MGI:96071	homeobox gene expressed in ES cells	ENSMUSG00000040726
Hexb	TAATACGACTCACTATAGGGGTCAGAGTGCGAGTCCTTCC	TAATACGACTCACTATAGGGCCGGACATCGTTTGGTGTAT	MGI:96074	hexosaminidase B	ENSMUSG00000021665
Hid1	TAATACGACTCACTATAGGGGCCCTAATGGGTTGTCTCAA	TAATACGACTCACTATAGGGGAGCTGGGGCTCATAGAGTG	MGI:2445087	HID1 domain containing	ENSMUSG00000034586
Hipk1	TAATACGACTCACTATAGGGAATGCTGACGATTGATGCAG	TAATACGACTCACTATAGGGGGCACAGCATTATCCATCCT	MGI:1314873	homeodomain interacting protein kinase 1	ENSMUSG00000008730
Hipk3	TAATACGACTCACTATAGGGGATGCGTGATCGCAGAGTTA	TAATACGACTCACTATAGGGAACGAATGGGTGGTTCAGAG	MGI:1314882	homeodomain interacting protein kinase 3	ENSMUSG00000027177
Hipk4	TAATACGACTCACTATAGGGGATCAAACGCATGCTGACAT	TAATACGACTCACTATAGGGGTCTGGCCTCTTGCAGACTC	MGI:2685008	homeodomain interacting protein kinase 4	ENSMUSG00000040424
Hmga2	TAATACGACTCACTATAGGGGTAAACACGGGGGACACAGT	TAATACGACTCACTATAGGGTGGAGGAGTCAACGGTTCTC	MGI:101761	high mobility group AT-hook 2	ENSMUSG00000056758
Hmgn1	TAATACGACTCACTATAGGGCGTGCATTCGTGTCTGAAAT	TAATACGACTCACTATAGGGCCCAAACTCTGAAGTCACATTG	MGI:96120	high mobility group nucleosomal binding domain 1	ENSMUSG00000040681
Hmgn2	TAATACGACTCACTATAGGGCCATTGAGTGATGGGGACTT	TAATACGACTCACTATAGGGCAAGCCTAACTGTAACCAGCTTT	MGI:96136	high mobility group nucleosomal binding domain 2	ENSMUSG00000003038
Hmgn5	TAATACGACTCACTATAGGGGCATGAGGAAGTTGGAAAGG	TAATACGACTCACTATAGGGCTTCTTCTGCCTCCACCTTG	MGI:1355295	high-mobility group nucleosome binding domain 5	ENSMUSG00000031245
Hn1	TAATACGACTCACTATAGGGGTCTAGTGGTGGCAGGGAAG	TAATACGACTCACTATAGGGAGCCAAGGACATCGTCAAAA	MGI:1096361	hematological and neurological expressed sequence 1	ENSMUSG00000020737
Hs6st3	TAATACGACTCACTATAGGGTACCTGCTATCCTGGGGATG	TAATACGACTCACTATAGGGCAACTCCTCGATGTGCTGAC	MGI:1354960	heparan sulfate 6-O-sulfotransferase 3	ENSMUSG00000053465
Hsd17b6	TAATACGACTCACTATAGGGGGAACCTGAGCCTAGTCACG	TAATACGACTCACTATAGGGCTGCCAGCCAGGGTTATAGA	MGI:1351670	hydroxysteroid (17-beta) dehydrogenase 6	ENSMUSG00000025396
Hspa12b	TAATACGACTCACTATAGGGACCATGGCGTAAGACAGCTT	TAATACGACTCACTATAGGGAGATGGGCCAACAAGATCAG	MGI:1919880	heat shock protein 12B	ENSMUSG00000074793
Hypk	TAATACGACTCACTATAGGGATGACAGTGGTGCTGCTGAC	TAATACGACTCACTATAGGGCACAGTTTCATCAAGGTCCAA	MGI:1914943	huntingtin interacting protein K	ENSMUSG00000027245
Hypm	TAATACGACTCACTATAGGGTCAAACCATCATGTCGGAGA	TAATACGACTCACTATAGGGCAGGCATCTCGTCAAACAGA	MGI:1914584	huntingtin interacting protein M	ENSMUSG00000040456
Iffo1	TAATACGACTCACTATAGGGCCCTGGCTGTCTCTTTCATC	TAATACGACTCACTATAGGGCTTGGTGTCCAGCTCTGTCA	MGI:2444516	intermediate filament family orphan 1	ENSMUSG00000038271
Ifi35	TAATACGACTCACTATAGGGTTTGTGGGATGGTCCTTGTT	TAATACGACTCACTATAGGGGCACTTTGACCGTTCTTGGT	MGI:1917360	interferon-induced protein 35	ENSMUSG00000010358
Ifitm1	TAATACGACTCACTATAGGGGGAAGATGGTGGGTGATACG	TAATACGACTCACTATAGGGAGGGGCAGAAAGTCACAGC	MGI:1915963	interferon induced transmembrane protein 1	ENSMUSG00000025491
Igsf8	TAATACGACTCACTATAGGGGCCAGGCTCACTTCTCTTTG	TAATACGACTCACTATAGGGGCTTTCCACTCTCTGGCATC	MGI:2154090	immunoglobulin superfamily, member 8	ENSMUSG00000038034
Ilk	TAATACGACTCACTATAGGGCAACCCTCATCACACACTGG	TAATACGACTCACTATAGGGGCTTTGCAGGGTCTTCATTC	MGI:1195267	integrin linked kinase	ENSMUSG00000030890
Impdh2	TAATACGACTCACTATAGGGCAGGGAAACTCCATCTTCCA	TAATACGACTCACTATAGGGGCTGCTGAGATGTTTGTCCA	MGI:109367	inosine 5'-phosphate dehydrogenase 2	ENSMUSG00000062867
Ing3	TAATACGACTCACTATAGGGAGATCGCCACTTGAGAAAGC	TAATACGACTCACTATAGGGGTTCTCCTTGGAAGCGTCAG	MGI:1919027	inhibitor of growth family, member 3	ENSMUSG00000029670
Ing5	TAATACGACTCACTATAGGGGAGCACCTCCAGAAGATCCA	TAATACGACTCACTATAGGGTGGGGTATCCTCTTCTGACG	MGI:1922816	inhibitor of growth family, member 5	ENSMUSG00000026283
Inip	TAATACGACTCACTATAGGGCGAGAATTCGAGAACAAATGG	TAATACGACTCACTATAGGGCAACATGAATGCCAGAGTGG	MGI:1913459	INTS3 and NABP interacting protein	ENSMUSG00000038544
Ints5	TAATACGACTCACTATAGGGGGAGGAGCTAGTGCTTGTGG	TAATACGACTCACTATAGGGGTGTTGTTGCAGCTGGCTTA	MGI:1923578	integrator complex subunit 5	ENSMUSG00000071652
Ist1	TAATACGACTCACTATAGGGCAGCACCTCAGCATCAGAAG	TAATACGACTCACTATAGGGCAGCCATCTTTGGCAACTCT	MGI:1919205	increased sodium tolerance 1 homolog (yeast)	ENSMUSG00000031729
Itgav	TAATACGACTCACTATAGGGGTCCGACCACCTCAAGAAGA	TAATACGACTCACTATAGGGACGTAACGCCGAAGAGAGAA	MGI:96608	integrin alpha V	ENSMUSG00000027087
Jade1	TAATACGACTCACTATAGGGAGAGCGAGGCATCAGAGAAG	TAATACGACTCACTATAGGGGAGTTTGTGCTTTGGGGAGA	MGI:1925835	jade family PHD finger 1	ENSMUSG00000025764
Jade2	TAATACGACTCACTATAGGGGCTGACAATGACGAGGTCAA	TAATACGACTCACTATAGGGCAGGCGTCGATAGAGGACAT	MGI:1924151	jade family PHD finger 2	ENSMUSG00000020387
Kansl1l	TAATACGACTCACTATAGGGCATCACCCCTCTCTTCCAAA	TAATACGACTCACTATAGGGGGTAAAGTCTCGGGAGTCCA	MGI:1915941	KAT8 regulatory NSL complex subunit 1-like	ENSMUSG00000026004
Kansl2	TAATACGACTCACTATAGGGCTTGGATGTTGTGGGTGATG	TAATACGACTCACTATAGGGCTCCCAGGCAGTCTCCAATA	MGI:1916862	KAT8 regulatory NSL complex subunit 2	ENSMUSG00000022992
Kansl3	TAATACGACTCACTATAGGGCCAGTGTGAAATTGCCAACC	TAATACGACTCACTATAGGGGTTGGAAATCTGAGCCAAGC	MGI:1918055	KAT8 regulatory NSL complex subunit 3	ENSMUSG00000010453
Kat2b	TAATACGACTCACTATAGGGTGCTCACGTTTCTCACTTGG	TAATACGACTCACTATAGGGGCTGTCACAGAACTGCGGTA	MGI:1343094	K(lysine) acetyltransferase 2B	ENSMUSG00000000708
Kcnh8	TAATACGACTCACTATAGGGTGCCAGGTTATCCAAGAAGG	TAATACGACTCACTATAGGGGGCCCTTGTGTGCTGATATT	MGI:2445160	potassium voltage-gated channel, subfamily H (eag-related), member 8	ENSMUSG00000035580
Kcnv2	TAATACGACTCACTATAGGGAAACCAAACCCAAACAGCAC	TAATACGACTCACTATAGGGACTCCTGTTTCTCGGGGAAT	MGI:2670981	potassium channel, subfamily V, member 2	ENSMUSG00000047298
Kctd14	TAATACGACTCACTATAGGGTTAGAGGCTGTGGTGGGACT	TAATACGACTCACTATAGGGCCAAGCTCTGGGACTACAGG	MGI:1289222	potassium channel tetramerisation domain containing 14	ENSMUSG00000051727
Kctd18	TAATACGACTCACTATAGGGAGCCTTTGTCTCCTGGTTCA	TAATACGACTCACTATAGGGGTCCACTGTCGGAGCCTTAG	MGI:3603813	potassium channel tetramerisation domain containing 18	ENSMUSG00000054770
Kdm2a	TAATACGACTCACTATAGGGTGAGTTGGAGTCTGGAAATGG	TAATACGACTCACTATAGGGCCTGTGGGGACACACTTCTT	MGI:1354736	lysine (K)-specific demethylase 2A	ENSMUSG00000054611
Kdm3a	TAATACGACTCACTATAGGGGACATGATGCCTTCCAGGTT	TAATACGACTCACTATAGGGGCTCCTGGCTTCTCTTTTCC	MGI:98847	lysine (K)-specific demethylase 3A	ENSMUSG00000053470
Kdm4c	TAATACGACTCACTATAGGGCAAACGCGAAATCCAAAACT	TAATACGACTCACTATAGGGTCTTCCTCTCCCCTTGGATT	MGI:1924054	lysine (K)-specific demethylase 4C	ENSMUSG00000028397
Kdm4dl	TAATACGACTCACTATAGGGGCATGACAGTGGGGGAGTAT	TAATACGACTCACTATAGGGGGCTGCCCAAAGTGTAGGTA	MGI:3644125	lysine (K)-specific demethylase 4D-like	ENSMUSG00000098832
Kdm5b	TAATACGACTCACTATAGGGGCCGAGGCTGTTAACTTCTG	TAATACGACTCACTATAGGGTTTGCTTCCAAGGCTTCATT	MGI:1922855	lysine (K)-specific demethylase 5B	ENSMUSG00000042207
Kdm5d	TAATACGACTCACTATAGGGGCCAGAACCCACAGAAGAAG	TAATACGACTCACTATAGGGTGCTGTGATTGTTCCGTAGC	MGI:99780	lysine (K)-specific demethylase 5D	ENSMUSG00000056673
Kif18b	TAATACGACTCACTATAGGGTTGTCTACAGCTGCCAATGC	TAATACGACTCACTATAGGGGCATTTGTCAGCAACCCTCT	MGI:2446979	kinesin family member 18B	ENSMUSG00000051378
Kif22	TAATACGACTCACTATAGGGCTAAGGCACTTGCTGGAAGG	TAATACGACTCACTATAGGGCCAAGAGCACTGCGTGACTA	MGI:109233	kinesin family member 22	ENSMUSG00000030677
Klc3	TAATACGACTCACTATAGGGTTCCCCATCACTGGTACCTC	TAATACGACTCACTATAGGGCACAGTAGGGCCAGGTTGTT	MGI:1277971	kinesin light chain 3	ENSMUSG00000040714
Klhdc9	TAATACGACTCACTATAGGGTGGGACCCTTCGCTGTACTA	TAATACGACTCACTATAGGGCAGAGACAAAACTCTCGGATTG	MGI:1916124	kelch domain containing 9	ENSMUSG00000045259
Kpna4	TAATACGACTCACTATAGGGGCGTTGGGAAACATCATAGG	TAATACGACTCACTATAGGGGAGTGAGGAGTGCTGGGAAG	MGI:1100848	karyopherin (importin) alpha 4	ENSMUSG00000027782
Krt15	TAATACGACTCACTATAGGGCTAGGGACAGGAAGGCACAG	TAATACGACTCACTATAGGGAAGGTTCTGCATGGTCACCT	MGI:96689	keratin 15	ENSMUSG00000054146
Krt23	TAATACGACTCACTATAGGGCAGATGGGACCATGAACTCC	TAATACGACTCACTATAGGGTCTCTCTCCTGATGCCACCT	MGI:2148866	keratin 23	ENSMUSG00000006777
L2hgdh	TAATACGACTCACTATAGGGATTCCCTACAGGCAATGTGG	TAATACGACTCACTATAGGGGGACAATTTGAGGGTCAGGA	MGI:2384968	L-2-hydroxyglutarate dehydrogenase	ENSMUSG00000020988
L3mbtl4	TAATACGACTCACTATAGGGTGCAAACAGTCAGTGCAGGT	TAATACGACTCACTATAGGGGGATCCTAGTGTGCCTCAGC	MGI:2444889	l(3)mbt-like 4 (Drosophila)	ENSMUSG00000041565
Lamtor1	TAATACGACTCACTATAGGGGCAGCAGGTCTCCAGGATAG	TAATACGACTCACTATAGGGAGAGAAAGAGGGCAGGAAGG	MGI:1913758	late endosomal/lysosomal adaptor, MAPK and MTOR activator 1	ENSMUSG00000030842
Lgals4	TAATACGACTCACTATAGGGATGGTCACCCATCTGCAAGT	TAATACGACTCACTATAGGGAGCTCCTTCCTTTGGGTGTT	MGI:107536	lectin, galactose binding, soluble 4	ENSMUSG00000053964
Lgalsl	TAATACGACTCACTATAGGGCCTTGGGTTCTCCAGTTCAA	TAATACGACTCACTATAGGGGGAGGTCCCCATTGATCTTT	MGI:1916114	lectin, galactoside binding-like	ENSMUSG00000042363
Lhfpl3	TAATACGACTCACTATAGGGCAAGCCAGCCCATGTTCTAT	TAATACGACTCACTATAGGGCCCAGGATGACCAGGACTAC	MGI:1925076	lipoma HMGIC fusion partner-like 3	ENSMUSG00000106379
Lilrb4a	TAATACGACTCACTATAGGGTTACCTGGTGTCAGGGTTCC	TAATACGACTCACTATAGGGAGCATAGGATGGCTGATTGG	MGI:102701	leukocyte immunoglobulin-like receptor, subfamily B, member 4A	ENSMUSG00000062593
Lima1	TAATACGACTCACTATAGGGCCAGCCAGCTACACAAATGA	TAATACGACTCACTATAGGGTTGTTGCAGTAGGAGCATCG	MGI:1920992	LIM domain and actin binding 1	ENSMUSG00000023022
Lims1	TAATACGACTCACTATAGGGGACCCTTACCATCCAGACCA	TAATACGACTCACTATAGGGTGGCTTCATGTCAAATTCCA	MGI:1195263	LIM and senescent cell antigen-like domains 1	ENSMUSG00000019920
Lipt2	TAATACGACTCACTATAGGGTCATTCCTTGTGGCATTCAA	TAATACGACTCACTATAGGGGTTAATGGTCATGGGGATGC	MGI:1914414	lipoyl(octanoyl) transferase 2 (putative)	ENSMUSG00000030725
Lmnb1	TAATACGACTCACTATAGGGGCCCTAGGGGACAAAAAGAG	TAATACGACTCACTATAGGGAGCATGTCCTCCAATTCCTG	MGI:96795	lamin B1	ENSMUSG00000024590
Lonrf3	TAATACGACTCACTATAGGGGGGATGGCTTTAAGTGCAAG	TAATACGACTCACTATAGGGAGCCTCGTTGTACTTGAGCAG	MGI:1921615	LON peptidase N-terminal domain and ring finger 3	ENSMUSG00000016239
Lpcat3	TAATACGACTCACTATAGGGAATGGCTTCGATGAAAATGG	TAATACGACTCACTATAGGGGTGAAGAGGCAGAAGGCAGT	MGI:1315211	lysophosphatidylcholine acyltransferase 3	ENSMUSG00000004270
Lrfn5	TAATACGACTCACTATAGGGTTGTGGCTTGTGCAAGGTAA	TAATACGACTCACTATAGGGTAGCAAGATTTTGGGGGTTG	MGI:2144814	leucine rich repeat and fibronectin type III domain containing 5	ENSMUSG00000035653
Lrit2	TAATACGACTCACTATAGGGGCACCTCTTGCATGTCACTG	TAATACGACTCACTATAGGGGGATGGAACCAAGTTGTGCT	MGI:2444885	leucine-rich repeat, immunoglobulin-like and transmembrane domains 2	ENSMUSG00000043418
Lrrc46	TAATACGACTCACTATAGGGGAACTGCATCAGCATCAGGA	TAATACGACTCACTATAGGGTGTGCGCTACTTTGTGCTTT	MGI:1916547	leucine rich repeat containing 46	ENSMUSG00000020878
Lrrc75a	TAATACGACTCACTATAGGGGAAGGTACCGATCAGCAGGA	TAATACGACTCACTATAGGGGGTGCCTGTGCCTAAATTGT	MGI:2682293	leucine rich repeat containing 75A	ENSMUSG00000046417
Lsm10	TAATACGACTCACTATAGGGCTGGGGACATCAGGTTGAGT	TAATACGACTCACTATAGGGTCACAGCCAGAGTTGACGAC	MGI:2151045	U7 snRNP-specific Sm-like protein LSM10	ENSMUSG00000050188
Lsmem1	TAATACGACTCACTATAGGGCTGTACAGATTCCGGCACAA	TAATACGACTCACTATAGGGTGACGAAGCTAGCAGGGTTT	MGI:2685735	leucine-rich single-pass membrane protein 1	ENSMUSG00000071342
Luc7l3	TAATACGACTCACTATAGGGCTCAAGCCGAACTTCTGACC	TAATACGACTCACTATAGGGCGGCTTAGCTCCATCTTCAT	MGI:1914934	LUC7-like 3 (S. cerevisiae)	ENSMUSG00000020863
Lyg1	TAATACGACTCACTATAGGGCCAGGAGGCAACTATGTGGT	TAATACGACTCACTATAGGGCAGGAGAGGCCTCAAGTACG	MGI:1916791	lysozyme G-like 1	ENSMUSG00000026085
Lypla1	TAATACGACTCACTATAGGGCAGCTCATGTCAGCAGGAAA	TAATACGACTCACTATAGGGCAGACACTGCATGGAGACTGA	MGI:1344588	lysophospholipase 1	ENSMUSG00000025903
Lysmd1	TAATACGACTCACTATAGGGCCTCCCCATCTCCAATGAT	TAATACGACTCACTATAGGGGGAGAGGAGCTGGAAGAAGG	MGI:1919409	LysM, putative peptidoglycan-binding, domain containing 1	ENSMUSG00000053769
Lyzl6	TAATACGACTCACTATAGGGTGCACTGTTTAGGACGACCA	TAATACGACTCACTATAGGGAAATGATAGGAACAGAGGAACTGG	MGI:1916694	lysozyme-like 6	ENSMUSG00000020945
Macf1	TAATACGACTCACTATAGGGGATTTCTTCCGGCGTATTGA	TAATACGACTCACTATAGGGAGCCGCAACTGCTGAGAAT	MGI:108559	microtubule-actin crosslinking factor 1	ENSMUSG00000028649
Mak	TAATACGACTCACTATAGGGGTGTCTCTTTGCCAGCTTCC	TAATACGACTCACTATAGGGGATAAATGCCAGCCCCTGTA	MGI:96913	male germ cell-associated kinase	ENSMUSG00000021363
Map2k3	TAATACGACTCACTATAGGGCTCCCGGACCTTCATCACTA	TAATACGACTCACTATAGGGACATCTTCACATGCCCTTCC	MGI:1346868	mitogen-activated protein kinase kinase 3	ENSMUSG00000018932
Map3k7	TAATACGACTCACTATAGGGTGCCAGTGAGATGATCGAAG	TAATACGACTCACTATAGGGGCTTGAGGTCCCTGTGAATC	MGI:1346877	mitogen-activated protein kinase kinase kinase 7	ENSMUSG00000028284
Map4k4	TAATACGACTCACTATAGGGAGAAGTGGCCAAGGGAAAGT	TAATACGACTCACTATAGGGATCCACATCAACAGCATGGA	MGI:1349394	mitogen-activated protein kinase kinase kinase kinase 4	ENSMUSG00000026074
Map7d2	TAATACGACTCACTATAGGGCCCCAAGAAATCCAGTGAAA	TAATACGACTCACTATAGGGTAGGGTTCCCAGACAGCATC	MGI:1917474	MAP7 domain containing 2	ENSMUSG00000041020
Mapk4	TAATACGACTCACTATAGGGCATGCCCTATGCACTTTCCT	TAATACGACTCACTATAGGGTTGCTAGCTCTCAGGCCATT	MGI:2444559	mitogen-activated protein kinase 4	ENSMUSG00000024558
Mb21d2	TAATACGACTCACTATAGGGAGGGAAGTCCATCTCGGTCT	TAATACGACTCACTATAGGGGCAGTGTCGTCTATGGCTCA	MGI:1917028	Mab-21 domain containing 2	ENSMUSG00000051065
Mdp1	TAATACGACTCACTATAGGGATCCAATTGTACCCGGAGGT	TAATACGACTCACTATAGGGCCCTGACAAGGCTTTCTTGA	MGI:1915131	magnesium-dependent phosphatase 1	ENSMUSG00000002329
Mettl24	TAATACGACTCACTATAGGGCCAGCTCGTCTTCGAGATTC	TAATACGACTCACTATAGGGCAGGAGACAATCACCCAAGC	MGI:3045338	methyltransferase like 24	ENSMUSG00000045555
Mettl3	TAATACGACTCACTATAGGGGGGTGGATGAAATCATCTGG	TAATACGACTCACTATAGGGTTAAGGTGTGGCCTGTAGCC	MGI:1927165	methyltransferase like 3	ENSMUSG00000022160
Mettl4	TAATACGACTCACTATAGGGAGGACCCCCATACTGAGCTA	TAATACGACTCACTATAGGGACTTTGTTGGCGCTCTTTGT	MGI:1924031	methyltransferase like 4	ENSMUSG00000055660
Mettl8	TAATACGACTCACTATAGGGTGACGCTAACAAATACTGGGATA	TAATACGACTCACTATAGGGATTCGAAAAGTGGCATTGCT	MGI:2385142	methyltransferase like 8	ENSMUSG00000041975
Mff	TAATACGACTCACTATAGGGCTCGTAGGGCTTACCAGCAG	TAATACGACTCACTATAGGGTCCCTGCACTCTGGAGAAAT	MGI:1922984	mitochondrial fission factor	ENSMUSG00000026150
Mfsd6	TAATACGACTCACTATAGGGACACAGCAGCATCTCAAACG	TAATACGACTCACTATAGGGATGTGTGCCTGTGCATTTGT	MGI:1922925	major facilitator superfamily domain containing 6	ENSMUSG00000041439
Mfsd7a	TAATACGACTCACTATAGGGTGTGCAAGCCATGCTAAAAG	TAATACGACTCACTATAGGGCCCATGAGTGTTCATTGCAG	MGI:2442629	major facilitator superfamily domain containing 7A	ENSMUSG00000029490
Minos1	TAATACGACTCACTATAGGGAATGTGGCCATTAGCCTTTG	TAATACGACTCACTATAGGGGCCTCCTGCAACATAAAGGA	MGI:1913628	mitochondrial inner membrane organizing system 1	ENSMUSG00000050608
Mkks	TAATACGACTCACTATAGGGACCTGAAGCAGGATGTCTCG	TAATACGACTCACTATAGGGGCATACAGGCTGGTTTGCTT	MGI:1891836	McKusick-Kaufman syndrome	ENSMUSG00000027274
Mkrn1	TAATACGACTCACTATAGGGTTTGGGATCCTCTCCAACTG	TAATACGACTCACTATAGGGCTCCAGCTCATCGTGAAACA	MGI:1859353	makorin, ring finger protein, 1	ENSMUSG00000029922
Mlf2	TAATACGACTCACTATAGGGGGTCTCAGGGAGAGCCTTCT	TAATACGACTCACTATAGGGGGCAGAGAAGGGTAAAGGAAA	MGI:1353554	myeloid leukemia factor 2	ENSMUSG00000030120
Mnda	TAATACGACTCACTATAGGGAATCACAACCCCAGAACCAG	TAATACGACTCACTATAGGGAGGACTGGCATTTGCATTTC	MGI:3041120	myeloid cell nuclear differentiation antigen	ENSMUSG00000026536
Morf4l2	TAATACGACTCACTATAGGGTGGCAAAGAATTCTGCCTCT	TAATACGACTCACTATAGGGAATGCATGGGTTTCCAGGTA	MGI:1927167	mortality factor 4 like 2	ENSMUSG00000031422
Mprip	TAATACGACTCACTATAGGGAAAGTGCCTGGAGAATGCAC	TAATACGACTCACTATAGGGCTGCTTTCAGCTGCTCCTTC	MGI:1349438	myosin phosphatase Rho interacting protein	ENSMUSG00000005417
Mrgprb2	TAATACGACTCACTATAGGGTCACAGTGCTGAATGGAAGC	TAATACGACTCACTATAGGGAAGCAGCGCTCAATGCTAAT	MGI:2441674	MAS-related GPR, member B2	ENSMUSG00000050425
Mrpl52	TAATACGACTCACTATAGGGACTTCCGGTTCCCTTGCT	TAATACGACTCACTATAGGGGGGCAGGAGCTGCTTTTTAT	MGI:1916086	mitochondrial ribosomal protein L52	ENSMUSG00000010406
Mrps10	TAATACGACTCACTATAGGGATGGTTCTAAGAGCGGGACA	TAATACGACTCACTATAGGGCTGCGTCTTTGTCACTTCCA	MGI:1928139	mitochondrial ribosomal protein S10	ENSMUSG00000034729
Mrps34	TAATACGACTCACTATAGGGATGTACCACGATTGGCGTTT	TAATACGACTCACTATAGGGTTTCCAGACCGAGGAATCAG	MGI:1930188	mitochondrial ribosomal protein S34	ENSMUSG00000038880
Msl3l2	TAATACGACTCACTATAGGGATGGCGACTCAAAGCCTAAA	TAATACGACTCACTATAGGGGAGGGTAGAGCAGCACCAAG	MGI:1920640	male-specific lethal 3-like 2 (Drosophila)	ENSMUSG00000047669
Mtcl1	TAATACGACTCACTATAGGGAACGACTGGGATTACGCATC	TAATACGACTCACTATAGGGTTCCCTCTTGCTCTGCTCAT	MGI:1915867	microtubule crosslinking factor 1	ENSMUSG00000052105
Mtor	TAATACGACTCACTATAGGGGCACATTGACTTTGGGGACT	TAATACGACTCACTATAGGGCTGGTTTCACCAAACCGTCT	MGI:1928394	mechanistic target of rapamycin (serine/threonine kinase)	ENSMUSG00000028991
Muc15	TAATACGACTCACTATAGGGTTTCTTGGGGGCATAGTTTG	TAATACGACTCACTATAGGGCCCTTTTCCTCATGTTTCCA	MGI:2442110	mucin 15	ENSMUSG00000050808
Murc	TAATACGACTCACTATAGGGGGAAGTCAGGCAAAGAGCAC	TAATACGACTCACTATAGGGGAGCCAGGCTACCTGAGATG	MGI:1915266	muscle-related coiled-coil protein	ENSMUSG00000028348
Mx2	TAATACGACTCACTATAGGGGCAGAGTGACACAAGCGAGA	TAATACGACTCACTATAGGGGCTAAATGGTGGGCAAGAAG	MGI:97244	MX dynamin-like GTPase 2	ENSMUSG00000023341
Mycnos	TAATACGACTCACTATAGGGGTTCCAGCAAAAGCGAAGAG	TAATACGACTCACTATAGGGAAATGTGCAAAGTGGCAGTG	MGI:97288	Mycn, opposite strand
Myh3	TAATACGACTCACTATAGGGCGAGGAGCTGGAGGAAGAG	TAATACGACTCACTATAGGGGGAGAGGTCGTCAATCTCCA	MGI:1339709	myosin, heavy polypeptide 3, skeletal muscle, embryonic	ENSMUSG00000020908
Naa60	TAATACGACTCACTATAGGGCAGGAAACACGGCATAGGTT	TAATACGACTCACTATAGGGCAGGTTCCACAAAGTGCTGA	MGI:1922013	N(alpha)-acetyltransferase 60, NatF catalytic subunit	ENSMUSG00000005982
Nabp1	TAATACGACTCACTATAGGGAGCTGATAGAACGGGAAGCA	TAATACGACTCACTATAGGGAAAGGCTCTCCTCGGATCTC	MGI:1923258	nucleic acid binding protein 1	ENSMUSG00000026107
Nacc2	TAATACGACTCACTATAGGGAGTGTGAGCTTGGAGGTGCT	TAATACGACTCACTATAGGGGAAGGTCCTGCTGTTGAAGC	MGI:1915241	nucleus accumbens associated 2, BEN and BTB (POZ) domain containing	ENSMUSG00000026932
Nap1l1	TAATACGACTCACTATAGGGGAAGAATGCGAGTGGAAACC	TAATACGACTCACTATAGGGCCAGCATCCGAAAACTTCAC	MGI:1855693	nucleosome assembly protein 1-like 1	ENSMUSG00000058799
Nap1l3	TAATACGACTCACTATAGGGAATTTACACCAAGGGCTCCA	TAATACGACTCACTATAGGGCGGGTCGTAGTGATCTGGTT	MGI:1859565	nucleosome assembly protein 1-like 3	ENSMUSG00000055733
Nap1l4	TAATACGACTCACTATAGGGAGTGCAAGCAGCAGTGAGAA	TAATACGACTCACTATAGGGCAAGTGATCTTCAGGCACCA	MGI:1316687	nucleosome assembly protein 1-like 4	ENSMUSG00000059119
Nap1l5	TAATACGACTCACTATAGGGCGAGGACGAGGTAATGGAAG	TAATACGACTCACTATAGGGTCATCATCCTCTCCCTCCAG	MGI:1923555	nucleosome assembly protein 1-like 5	ENSMUSG00000055430
Nccrp1	TAATACGACTCACTATAGGGAAGGGTGACCGACTCTTCTG	TAATACGACTCACTATAGGGAGGAAAGGTCCGAGGATGAG	MGI:2685009	non-specific cytotoxic cell receptor protein 1 homolog (zebrafish)	ENSMUSG00000047586
Ncor1	TAATACGACTCACTATAGGGCCAAGCTTGAAAGCACATCA	TAATACGACTCACTATAGGGTAGCTTTGCCCAGGAATAGG	MGI:1349717	nuclear receptor co-repressor 1	ENSMUSG00000018501
Ndufa7	TAATACGACTCACTATAGGGGAATATGGCGTCCGCTACTC	TAATACGACTCACTATAGGGAGGGAGTCCAAGGAGGAAAA	MGI:1913666	NADH dehydrogenase (ubiquinone) 1 alpha subcomplex, 7 (B14.5a)	ENSMUSG00000041881
Ndufaf1	TAATACGACTCACTATAGGGGTGCCATGATCTCCAGGATT	TAATACGACTCACTATAGGGCACTGAGAGGCCATGCTGTA	MGI:1916952	NADH dehydrogenase (ubiquinone) 1 alpha subcomplex, assembly factor 1	ENSMUSG00000027305
Neurl4	TAATACGACTCACTATAGGGGCTGAGAGGCCAGAATCAAG	TAATACGACTCACTATAGGGGGCCCAAACTTCTCACAGAT	MGI:1921092	neuralized E3 ubiquitin protein ligase 4	ENSMUSG00000047284
Nfatc3	TAATACGACTCACTATAGGGAGGGATGAAGGTGCTGGTAAA	TAATACGACTCACTATAGGGGCCCAGAAATCGGTGAACTA	MGI:103296	nuclear factor of activated T cells, cytoplasmic, calcineurin dependent 3	ENSMUSG00000031902
Nipa1	TAATACGACTCACTATAGGGCAAGGCTCTGGGCTTCATAG	TAATACGACTCACTATAGGGCCCCTTCTACCTGGAAAAGC	MGI:2442058	non imprinted in Prader-Willi/Angelman syndrome 1 homolog (human)	ENSMUSG00000047037
Nipsnap3b	TAATACGACTCACTATAGGGATCCCATCACAGAGGTGAGC	TAATACGACTCACTATAGGGTGAACATGATAAAAAGGCAGACA	MGI:1913786	nipsnap homolog 3B (C. elegans)	ENSMUSG00000015247
Nkap	TAATACGACTCACTATAGGGCGATCAAAGGCAGAAGAACC	TAATACGACTCACTATAGGGCTTGTCATCCTTCCCTTTGG	MGI:1914300	NFKB activating protein	ENSMUSG00000016409
Npff	TAATACGACTCACTATAGGGTAAGAAGACCGTGGGCACTC	TAATACGACTCACTATAGGGGGAACCTGGCAGTGTCTTGT	MGI:1891708	neuropeptide FF-amide peptide precursor	ENSMUSG00000023052
Npl	TAATACGACTCACTATAGGGCATCATGACGCTGGTCTCTG	TAATACGACTCACTATAGGGTTCACTTGGTTCCATTGCAT	MGI:1921341	N-acetylneuraminate pyruvate lyase	ENSMUSG00000042684
Nptx2	TAATACGACTCACTATAGGGGCTCCGCACAAATGTGTCTA	TAATACGACTCACTATAGGGGACCTTGTCGTTGATGAGCA	MGI:1858209	neuronal pentraxin 2	ENSMUSG00000059991
Nsg1	TAATACGACTCACTATAGGGCTGAGCAGAGCACAAGGATG	TAATACGACTCACTATAGGGTCTATTTGCAAGGTGCCACA	MGI:109149	neuron specific gene family member 1	ENSMUSG00000029126
Ntpcr	TAATACGACTCACTATAGGGGTGGTTGGCACTATCCCAGT	TAATACGACTCACTATAGGGAGAAGTGAACCCCCGTCTTT	MGI:1913816	nucleoside-triphosphatase, cancer-related	ENSMUSG00000031851
Nudt19	TAATACGACTCACTATAGGGTCCAGACACCTTGGAACCTC	TAATACGACTCACTATAGGGCCTTCAGATCCCCCTTAGGA	MGI:94203	nudix (nucleoside diphosphate linked moiety X)-type motif 19	ENSMUSG00000034875
Nup210	TAATACGACTCACTATAGGGGCTGTGACTTGTGGAGCAGA	TAATACGACTCACTATAGGGCTATGGCTCAGCCTCAAAGG	MGI:1859555	nucleoporin 210	ENSMUSG00000030091
Nxpe3	TAATACGACTCACTATAGGGAGGGCTCCACACTTTGAGAA	TAATACGACTCACTATAGGGATCAGCCATGGAGACCAATC	MGI:2686598	neurexophilin and PC-esterase domain family, member 3	ENSMUSG00000075033
Nxph2	TAATACGACTCACTATAGGGTTCCTGAAACATTGGTTGGA	TAATACGACTCACTATAGGGACTGAAACATTGCCCAGACC	MGI:107491	neurexophilin 2	ENSMUSG00000069132
Oard1	TAATACGACTCACTATAGGGATTGGATGTGGTCTGGATCG	TAATACGACTCACTATAGGGCCCTCCCTATCCTCTTGGAG	MGI:2146818	O-acyl-ADP-ribose deacylase 1	ENSMUSG00000040771
Olfr402	TAATACGACTCACTATAGGGTGGAGGTAACCTGAGCATCC	TAATACGACTCACTATAGGGTGCATTGCTAAAGGCACAAG	MGI:3030236	olfactory receptor 402	ENSMUSG00000070379
Olfr935	TAATACGACTCACTATAGGGTGCCATCTGTAGCCCCTTAC	TAATACGACTCACTATAGGGCTGCAGGTGCTGAAGGTTTT	MGI:3030769	olfactory receptor 935	ENSMUSG00000059595
Oser1	TAATACGACTCACTATAGGGCGAGCAAGCTCGTGTCTATG	TAATACGACTCACTATAGGGTCTTGCTGCCACATCGTAAG	MGI:1913930	oxidative stress responsive serine rich 1	ENSMUSG00000035399
Osgin2	TAATACGACTCACTATAGGGATCAGCGACTTTGCCTATGG	TAATACGACTCACTATAGGGGAAGCTCCATCCAATTTCCA	MGI:2384798	oxidative stress induced growth inhibitor family member 2	ENSMUSG00000041153
Ostc	TAATACGACTCACTATAGGGCCTCCAAGTGTTGGCTCAAT	TAATACGACTCACTATAGGGTGCAGCGTTTACACTGCTCT	MGI:1913607	oligosaccharyltransferase complex subunit	ENSMUSG00000041084
Ovgp1	TAATACGACTCACTATAGGGAAGACCACCACTGGCATTTC	TAATACGACTCACTATAGGGGGAAACAGTGGCCTTTTCAA	MGI:106661	oviductal glycoprotein 1	ENSMUSG00000074340
P4ha2	TAATACGACTCACTATAGGGTCAGCAAGGTACTGCCCTTT	TAATACGACTCACTATAGGGGCTCCAGACTCGTCCTCATC	MGI:894286	procollagen-proline, 2-oxoglutarate 4-dioxygenase (proline 4-hydroxylase), alpha II polypeptide	ENSMUSG00000018906
Pacrgl	TAATACGACTCACTATAGGGTCTGGAGGTGTGCAGTTGAG	TAATACGACTCACTATAGGGCTTTTTCAGGAGCACCCTTG	MGI:1914018	PARK2 co-regulated-like	ENSMUSG00000029089
Pak2	TAATACGACTCACTATAGGGGGGGCAAGAGGTTGCTATC	TAATACGACTCACTATAGGGGCTCTCCTTCAACCATCTCG	MGI:1339984	p21 protein (Cdc42/Rac)-activated kinase 2	ENSMUSG00000022781
Pamr1	TAATACGACTCACTATAGGGGTTGTCATCCTTGCCCAGAT	TAATACGACTCACTATAGGGTCAGAGTGGGATCCACAACA	MGI:2445082	peptidase domain containing associated with muscle regeneration 1	ENSMUSG00000027188
Pank3	TAATACGACTCACTATAGGGCTGTTGGCATATGCTTTGGA	TAATACGACTCACTATAGGGCTACAATGTTGGCTGCATCA	MGI:2387464	pantothenate kinase 3	ENSMUSG00000018846
Pard6a	TAATACGACTCACTATAGGGCCACAACCTCATCGTCACTG	TAATACGACTCACTATAGGGAGTGACAAGGGCTGCATCTT	MGI:1927223	par-6 family cell polarity regulator alpha	ENSMUSG00000005699
Parp8	TAATACGACTCACTATAGGGCCGATGATATGTGTGCCAAG	TAATACGACTCACTATAGGGTTGGGTTCCTTGAAATGCTC	MGI:1098713	poly (ADP-ribose) polymerase family, member 8	ENSMUSG00000021725
Paxbp1	TAATACGACTCACTATAGGGGCAAGTCAGCCCAGTGAAGT	TAATACGACTCACTATAGGGATAAAGTGCCCGATCACGTC	MGI:1914617	PAX3 and PAX7 binding protein 1	ENSMUSG00000022974
Pcdh9	TAATACGACTCACTATAGGGGCTCAGAGGAGCAAACAAGG	TAATACGACTCACTATAGGGCGTGGTGCTTTTTCACAGAA	MGI:1306801	protocadherin 9	ENSMUSG00000055421
Pcdhb17	TAATACGACTCACTATAGGGTCCTGATTCAGCGAACAATG	TAATACGACTCACTATAGGGAGCTGATGTGGGAATTGGAG	MGI:2136754	protocadherin beta 17	ENSMUSG00000046387
Pcgf1	TAATACGACTCACTATAGGGTCCCCTTCAGCAGTTTTGAC	TAATACGACTCACTATAGGGTGTGATCTGGGAGAACCTCA	MGI:1917087	polycomb group ring finger 1	ENSMUSG00000069678
Pdzd9	TAATACGACTCACTATAGGGACCCTCACCCTCCCTTAGAA	TAATACGACTCACTATAGGGAATTCAGGGTTGCCTTTGTC	MGI:1915233	PDZ domain containing 9	ENSMUSG00000030887
Pdzrn3	TAATACGACTCACTATAGGGCAACTCATGACCAGGCTGTG	TAATACGACTCACTATAGGGCAGGCAACTTGCAGGAAAAT	MGI:1933157	PDZ domain containing RING finger 3	ENSMUSG00000035357
Phc2	TAATACGACTCACTATAGGGGAAACTCTGCCTCCAGCATC	TAATACGACTCACTATAGGGAAAGTCCCACTCGTTTGGTG	MGI:1860454	polyhomeotic-like 2 (Drosophila)	ENSMUSG00000028796
Phf1	TAATACGACTCACTATAGGGCAGTGCTCGAGAGGTGTGTC	TAATACGACTCACTATAGGGGGGCCTCCACAGTAGCAGTA	MGI:98647	PHD finger protein 1	ENSMUSG00000024193
Phf12	TAATACGACTCACTATAGGGTTTACCAGGCCTCACACACC	TAATACGACTCACTATAGGGGCACCTGTGGCCAAGATACT	MGI:1924057	PHD finger protein 12	ENSMUSG00000037791
Phf19	TAATACGACTCACTATAGGGGTCCCAGCAACAACCCTTTA	TAATACGACTCACTATAGGGTGTCCCCAAAGTGATTGTCA	MGI:1921266	PHD finger protein 19	ENSMUSG00000026873
Phf8	TAATACGACTCACTATAGGGCATCCAGGGCATGTTGTGTA	TAATACGACTCACTATAGGGCCAAGCTGTCTTGCTCATCA	MGI:2444341	PHD finger protein 8	ENSMUSG00000041229
Pithd1	TAATACGACTCACTATAGGGAAAGTGATGCGGACGAAGAG	TAATACGACTCACTATAGGGGAAGTGTGTCTGCGGAGTGA	MGI:1913443	PITH (C-terminal proteasome-interacting domain of thioredoxin-like) domain containing 1	ENSMUSG00000028669
Pitpnb	TAATACGACTCACTATAGGGGTGGTGGAGAAGGAATCGAA	TAATACGACTCACTATAGGGAGGACAGTCAGGGGTGTTTG	MGI:1927542	phosphatidylinositol transfer protein, beta	ENSMUSG00000050017
Plac9a	TAATACGACTCACTATAGGGTTTCTGACTTCCAGGGATGG	TAATACGACTCACTATAGGGCATAATGGGCCTTCTGTGCT	MGI:2663998	placenta specific 9a	ENSMUSG00000095304
Plch1	TAATACGACTCACTATAGGGCAGTGTCCCAGGGCATTAGT	TAATACGACTCACTATAGGGGGTTTATCTTCGCTGCTTGG	MGI:2683547	phospholipase C, eta 1	ENSMUSG00000036834
Plekhf1	TAATACGACTCACTATAGGGTCCTGGTCAGCCTTCCATAG	TAATACGACTCACTATAGGGCTTCCATGGGCTGTACCTGT	MGI:1919537	pleckstrin homology domain containing, family F (with FYVE domain) member 1	ENSMUSG00000074170
Pmepa1	TAATACGACTCACTATAGGGTCGGTTCTGAGAAAGGGAGA	TAATACGACTCACTATAGGGGGAAGTTGAGGGACATGGAA	MGI:1929600	prostate transmembrane protein, androgen induced 1	ENSMUSG00000038400
Pou6f1	TAATACGACTCACTATAGGGCAGCAGTCAGATCCTCACGA	TAATACGACTCACTATAGGGCTCATCCAGACTTGGGGTGT	MGI:102935	POU domain, class 6, transcription factor 1	ENSMUSG00000009739
Ppm1a	TAATACGACTCACTATAGGGAAGCCAAAGATGGAGAAGCA	TAATACGACTCACTATAGGGCCAGCGGGTTACTTGGTTTA	MGI:99878	protein phosphatase 1A, magnesium dependent, alpha isoform	ENSMUSG00000021096
Ppm1e	TAATACGACTCACTATAGGGATCAACGTGCTGGAAGATCC	TAATACGACTCACTATAGGGGCTGCCTTTTGGAGTAGTGG	MGI:2444096	protein phosphatase 1E (PP2C domain containing)	ENSMUSG00000046442
Ppm1j	TAATACGACTCACTATAGGGCTCGGGTGGCACTTCTTC	TAATACGACTCACTATAGGGGGCATAGCCTGTGCTCCAG	MGI:1919137	protein phosphatase 1J	ENSMUSG00000002228
Ppp1r14d	TAATACGACTCACTATAGGGCTCCATTCTCTGTCCCCTCA	TAATACGACTCACTATAGGGAGAGTTCCTGGACCTGAGCA	MGI:1919362	protein phosphatase 1, regulatory (inhibitor) subunit 14D	ENSMUSG00000027317
Ppp1r18	TAATACGACTCACTATAGGGCGGGTTCTGGAGATGACAGT	TAATACGACTCACTATAGGGTCGAGCCTTCCCAGAGTTTA	MGI:1923698	protein phosphatase 1, regulatory subunit 18	ENSMUSG00000034595
Ppp1r2	TAATACGACTCACTATAGGGGCAGATGGAGACAGCATGAA	TAATACGACTCACTATAGGGTGACATCAAACTACCCCCAAA	MGI:1914099	protein phosphatase 1, regulatory (inhibitor) subunit 2	ENSMUSG00000047714
Praf2	TAATACGACTCACTATAGGGTCTCAAAACTGGACCCCAAG	TAATACGACTCACTATAGGGATGTGTCCCTTTCCCAGTTG	MGI:1859607	PRA1 domain family 2	ENSMUSG00000031149
Pramef6	TAATACGACTCACTATAGGGATCAGTGACCTCCTGCCTGT	TAATACGACTCACTATAGGGACCTGCCTTCCATTTGTCAG	MGI:3649940	PRAME family member 6	ENSMUSG00000078512
Pramel6	TAATACGACTCACTATAGGGAGTCAGTGGTGGCCTGAAGT	TAATACGACTCACTATAGGGAAGGATGAGCCCTGGAATCT	MGI:2156390	preferentially expressed antigen in melanoma like 6	ENSMUSG00000025838
Pramel7	TAATACGACTCACTATAGGGCCTTCATGTTGGGTTGTTGA	TAATACGACTCACTATAGGGTTGGACAGATTCCCCACTGT	MGI:2156391	preferentially expressed antigen in melanoma like 7	ENSMUSG00000025839
Prdm13	TAATACGACTCACTATAGGGGAGGAAATCGTGCCTTTTGA	TAATACGACTCACTATAGGGATGGAAGCAAGGGCAAAGTA	MGI:2448528	PR domain containing 13	ENSMUSG00000040478
Prrt1	TAATACGACTCACTATAGGGGATTTGGTGTCTGCCGAGAT	TAATACGACTCACTATAGGGTGTGGGTGTTAGAGGGGTTC	MGI:1932118	proline-rich transmembrane protein 1	ENSMUSG00000015476
Prrt2	TAATACGACTCACTATAGGGCCGTTCTCCCCTTCCTTAAC	TAATACGACTCACTATAGGGGACTCTTCAGGCGCAGCTAT	MGI:1916267	proline-rich transmembrane protein 2	ENSMUSG00000045114
Prss3	TAATACGACTCACTATAGGGCCGCATCCAAGTGAGATTG	TAATACGACTCACTATAGGGCACCAAAGCTAAGAGTGTTGC	MGI:102758	protease, serine 3	ENSMUSG00000071519
Prss41	TAATACGACTCACTATAGGGCGCCATTTCTCTCAATCTCC	TAATACGACTCACTATAGGGCAGAAAGCTGGGTTGTGGTT	MGI:1918253	protease, serine 41	ENSMUSG00000024114
Psd4	TAATACGACTCACTATAGGGCTCGGAGACTTAGGGCTGTG	TAATACGACTCACTATAGGGCCACGGCTACCTGACTGACT	MGI:2674093	pleckstrin and Sec7 domain containing 4	ENSMUSG00000026979
Psmg4	TAATACGACTCACTATAGGGTCGCTTCACAACTTCAGTGC	TAATACGACTCACTATAGGGAACTCTTCCTTCTGCTGCTCA	MGI:1916916	proteasome (prosome, macropain) assembly chaperone 4	ENSMUSG00000071451
Ptcd3	TAATACGACTCACTATAGGGTTGAAAGGTCTCCGGAAGTG	TAATACGACTCACTATAGGGGGGCATCTCGGAAAGTATGA	MGI:1917206	pentatricopeptide repeat domain 3	ENSMUSG00000063884
Ptdss2	TAATACGACTCACTATAGGGTTCCACAACATCTGGGACAA	TAATACGACTCACTATAGGGGGGCATCCATAGCACAAACT	MGI:1351664	phosphatidylserine synthase 2	ENSMUSG00000025495
Puf60	TAATACGACTCACTATAGGGGGCCAAGAAATATGCAATGG	TAATACGACTCACTATAGGGTGAAAGCCCTAGCTTCCTCA	MGI:1915209	poly-U binding splicing factor 60	ENSMUSG00000002524
Purb	TAATACGACTCACTATAGGGCAAGCTCATCGACGACTACG	TAATACGACTCACTATAGGGACTAGCTCACTGGGGACGAG	MGI:1338779	purine rich element binding protein B	ENSMUSG00000094483
Pus10	TAATACGACTCACTATAGGGGCCTGCTCTGGATGACTAGC	TAATACGACTCACTATAGGGAGTCCCAGCTCTCCTGACTG	MGI:1921717	pseudouridylate synthase 10	ENSMUSG00000020280
Pzp	TAATACGACTCACTATAGGGGTGAAGTGGATCAGCAAGCA	TAATACGACTCACTATAGGGCTTTTCACGGATGGCTTCAT	MGI:87854	pregnancy zone protein	ENSMUSG00000030359
Rab34	TAATACGACTCACTATAGGGGTCATCGTTGTGGGAGACCT	TAATACGACTCACTATAGGGTAATCTCTTGGGCCACCTTG	MGI:104606	RAB34, member RAS oncogene family	ENSMUSG00000002059
Radil	TAATACGACTCACTATAGGGACCTGCTGCTGTTCAAGGAC	TAATACGACTCACTATAGGGCAGTGTCTCGGACCCTTTTG	MGI:2443088	Ras association and DIL domains	ENSMUSG00000029576
Rassf4	TAATACGACTCACTATAGGGTTTGTGATGCCTGCAGTAGC	TAATACGACTCACTATAGGGGCAAGCAGATGAAACCCATT	MGI:2386853	Ras association (RalGDS/AF-6) domain family member 4	ENSMUSG00000042129
Rb1	TAATACGACTCACTATAGGGCCAGGGCTGTGTTGACATC	TAATACGACTCACTATAGGGGAGGACAAGCAGGTTCAAGG	MGI:97874	retinoblastoma 1	ENSMUSG00000022105
Rbbp4	TAATACGACTCACTATAGGGTTGGCTCAGTTGCTGATGAC	TAATACGACTCACTATAGGGTCCCTCTGGATCCACACTTC	MGI:1194912	retinoblastoma binding protein 4	ENSMUSG00000057236
Rbbp7	TAATACGACTCACTATAGGGGAGCGTGTCATCAACGAAGA	TAATACGACTCACTATAGGGCTGGTTTTGCAGGGTGTTTT	MGI:1194910	retinoblastoma binding protein 7	ENSMUSG00000031353
Rbks	TAATACGACTCACTATAGGGCTAAGGGCGCTTACCCTCTT	TAATACGACTCACTATAGGGTGTAGGTGGTGAGGAGTCTGC	MGI:1918586	ribokinase	ENSMUSG00000029136
Rbl1	TAATACGACTCACTATAGGGCAAGGAAGTTCGCACTGACA	TAATACGACTCACTATAGGGGATGGGTCTGTTTCGGAGAA	MGI:103300	retinoblastoma-like 1 (p107)	ENSMUSG00000027641
Rbm42	TAATACGACTCACTATAGGGGCTCTTGTCTCTCCGTCCAC	TAATACGACTCACTATAGGGATGCTTTTGCGAAGCTTGAT	MGI:1915285	RNA binding motif protein 42	ENSMUSG00000036733
Rbmx	TAATACGACTCACTATAGGGTATGCACCACCACCAAGAGA	TAATACGACTCACTATAGGGCTTCTGCCTCCCCCTCTATC	MGI:1343044	RNA binding motif protein, X chromosome	ENSMUSG00000031134
Rbpj	TAATACGACTCACTATAGGGTCTATGGCAACAGCGATGAC	TAATACGACTCACTATAGGGATACAGGGTCGTCTGCATCC	MGI:96522	recombination signal binding protein for immunoglobulin kappa J region	ENSMUSG00000039191
Rcsd1	TAATACGACTCACTATAGGGAACATACCAAAGCCCTCACG	TAATACGACTCACTATAGGGGCTGTACTGCGGACACTGAA	MGI:2676394	RCSD domain containing 1	ENSMUSG00000040723
Reep3	TAATACGACTCACTATAGGGTCGCTGGATGATGTATTGGA	TAATACGACTCACTATAGGGGGAATTCCATAGGCTGGTGA	MGI:88930	receptor accessory protein 3	ENSMUSG00000019873
Rell1	TAATACGACTCACTATAGGGTCACGAAAGTGGAGCACAAG	TAATACGACTCACTATAGGGGCCATGATTCCAAGGGAGTA	MGI:2140767	RELT-like 1	ENSMUSG00000047881
Rep15	TAATACGACTCACTATAGGGCTGGGGACCTGATAAGCAAA	TAATACGACTCACTATAGGGCCCTAGCAGCTCTTTGATGG	MGI:1913782	RAB15 effector protein	ENSMUSG00000040121
Rest	TAATACGACTCACTATAGGGACCACTGGAGGAAACACCTG	TAATACGACTCACTATAGGGGGACAGGTGGGATGCTTAGA	MGI:104897	RE1-silencing transcription factor	ENSMUSG00000029249
Rfng	TAATACGACTCACTATAGGGTGCACTGTGGGATACATCGT	TAATACGACTCACTATAGGGGCTAAAGGCATCAGGCACTC	MGI:894275	RFNG O-fucosylpeptide 3-beta-N-acetylglucosaminyltransferase	ENSMUSG00000025158
Rfpl4b	TAATACGACTCACTATAGGGGCCATCCTTTTAAAGCAGCA	TAATACGACTCACTATAGGGTTCTCACCAAGCAACTGGAA	MGI:2684908	ret finger protein-like 4B	ENSMUSG00000094311
Rftn2	TAATACGACTCACTATAGGGCCCATCAGAGGCCTTGTAAA	TAATACGACTCACTATAGGGGAGAAGGCGCTAATTGGTTG	MGI:1921263	raftlin family member 2	ENSMUSG00000025978
Rims4	TAATACGACTCACTATAGGGCTCAAGGAGAGATGGCGTTC	TAATACGACTCACTATAGGGTACTGGGGTCTCCCTCTCCT	MGI:2674366	regulating synaptic membrane exocytosis 4	ENSMUSG00000035226
Rmdn2	TAATACGACTCACTATAGGGCAGCAAACCCAATACCGTCT	TAATACGACTCACTATAGGGAGCAATTCTGCCCATTGTTT	MGI:2147043	regulator of microtubule dynamics 2	ENSMUSG00000036368
Rnf11	TAATACGACTCACTATAGGGATGACCCTGGAAGAGATGGA	TAATACGACTCACTATAGGGTCCATCCTACTTTCCCCCTAA	MGI:1352759	ring finger protein 11	ENSMUSG00000028557
Rnf146	TAATACGACTCACTATAGGGCTTAAGGCTGCAAGCAGAGG	TAATACGACTCACTATAGGGCTCCAGTCTGTGCTGATCCA	MGI:1915281	ring finger protein 146	ENSMUSG00000038876
Rnf150	TAATACGACTCACTATAGGGAACCACTGAGCCATTTCACC	TAATACGACTCACTATAGGGTCCTCTCCCAAAATGGACAG	MGI:2443860	ring finger protein 150	ENSMUSG00000047747
Rnf20	TAATACGACTCACTATAGGGCCAAGATGTCAGGAATTGGAA	TAATACGACTCACTATAGGGCCGGTTCACAATCAACAGTG	MGI:1925927	ring finger protein 20	ENSMUSG00000028309
Rnf215	TAATACGACTCACTATAGGGTGCAAACCTGGGGTATTTGT	TAATACGACTCACTATAGGGTGGCCTCAAGTATCCTGGTC	MGI:1918923	ring finger protein 215	ENSMUSG00000003581
Rnf220	TAATACGACTCACTATAGGGACAGGAGAAGAGCCTGGTGA	TAATACGACTCACTATAGGGGTGATGGTGTTGCACTGAGG	MGI:1913993	ring finger protein 220	ENSMUSG00000028677
Rnf40	TAATACGACTCACTATAGGGCCCCAGGGAAGGAAGATAGT	TAATACGACTCACTATAGGGTCGGAGACCTTTGAGCAGTT	MGI:2142048	ring finger protein 40	ENSMUSG00000030816
rnf8	TAATACGACTCACTATAGGGTCCAGGAGGAGGCACATTAC	TAATACGACTCACTATAGGGTCTTTGCTCTCCGTTCCCTA	MGI:1929069	ring finger protein 8	ENSMUSG00000090083
Rnft1	TAATACGACTCACTATAGGGACGACCGAGTTATGGAGTGC	TAATACGACTCACTATAGGGGCAGGGCTCTTGCACTTAAA	MGI:1924142	ring finger protein, transmembrane 1	ENSMUSG00000020521
Romo1	TAATACGACTCACTATAGGGTGCTATGTGACCCTGCTGTG	TAATACGACTCACTATAGGGTTTTTAACGAGAAGAAAACAACTTT	MGI:1914317	reactive oxygen species modulator 1	ENSMUSG00000067847
Rpl10	TAATACGACTCACTATAGGGCACCGACGATCCTATTGTCA	TAATACGACTCACTATAGGGAAAAGACGGACGCAAAAGTG	MGI:105943	ribosomal protein L10	ENSMUSG00000008682
Rpl39l	TAATACGACTCACTATAGGGCTTCACCATGGCTTCTCACA	TAATACGACTCACTATAGGGGGACTTGTCTCAACCCCAAA	MGI:1915422	ribosomal protein L39-like	ENSMUSG00000039209
Rpl3l	TAATACGACTCACTATAGGGTACCAAAGCCTGCAAGAGGT	TAATACGACTCACTATAGGGAGCCTTTGTGGGTCTTCCTT	MGI:1913461	ribosomal protein L3-like	ENSMUSG00000002500
Rpp25	TAATACGACTCACTATAGGGCTCAGTCCTGGTCCTTCGTC	TAATACGACTCACTATAGGGCTACCCACCATGCTTCCCTA	MGI:2143151	ribonuclease P/MRP 25 subunit	ENSMUSG00000062309
Rpp25l	TAATACGACTCACTATAGGGACGTGGTGTTCTCAGGCTCT	TAATACGACTCACTATAGGGGACCCACGCCAGTCTTTTTA	MGI:1917211	ribonuclease P/MRP 25 subunit-like	ENSMUSG00000036114
Rprd1b	TAATACGACTCACTATAGGGTCTGTGCTTGTGGATGCTTT	TAATACGACTCACTATAGGGACGTTCAGCTGCCTCTTTGT	MGI:1917720	regulation of nuclear pre-mRNA domain containing 1B	ENSMUSG00000027651
Rps4l	TAATACGACTCACTATAGGGCTGAGGAACAGGCCCAAGTA	TAATACGACTCACTATAGGGCAGGTTGCCGGTATCAAACT	MGI:1913434	ribosomal protein S4-like	ENSMUSG00000063171
Rps6kl1	TAATACGACTCACTATAGGGTGGCTCAGTAGACCCAAACC	TAATACGACTCACTATAGGGGTGGAGCGAGCTCTTCTGAC	MGI:2443413	ribosomal protein S6 kinase-like 1	ENSMUSG00000019235
Rsf1	TAATACGACTCACTATAGGGGCCTCAGTCAGAAAGCAAGG	TAATACGACTCACTATAGGGCATCGAGAGTGGGAGAGGAG	MGI:2682305	remodeling and spacing factor 1	ENSMUSG00000035623
Rtfdc1	TAATACGACTCACTATAGGGTGACAAAGACGCTGAACTGG	TAATACGACTCACTATAGGGCAGCATCTCCACATCCTCCT	MGI:1913654	replication termination factor 2 domain containing 1	ENSMUSG00000027502
Ruvbl1	TAATACGACTCACTATAGGGTGCCACAGAGTTTGACCTTG	TAATACGACTCACTATAGGGGGCGTGTATAGCATGGTCCT	MGI:1928760	RuvB-like protein 1	ENSMUSG00000030079
Ruvbl2	TAATACGACTCACTATAGGGAAGGTGGCTGAGTGGAGAGA	TAATACGACTCACTATAGGGGTACTGTGTGGAGCGGGATT	MGI:1342299	RuvB-like protein 2	ENSMUSG00000003868
Samd5	TAATACGACTCACTATAGGGCACCTTCCCAAGTTGCTTTC	TAATACGACTCACTATAGGGACAGCTGAGGGTCTCTCCAA	MGI:2444815	sterile alpha motif domain containing 5	ENSMUSG00000060487
Sap25	TAATACGACTCACTATAGGGCCGAGCCTGTTCTAATCTCG	TAATACGACTCACTATAGGGGACACCACCTGCTCTTCCTC	MGI:3802945	sin3 associated polypeptide	ENSMUSG00000079165
Sarnp	TAATACGACTCACTATAGGGCCATGCAGAAGAAGAAGCAA	TAATACGACTCACTATAGGGTCCTCTGTGGTTCCAGTTCC	MGI:1913368	SAP domain containing ribonucleoprotein	ENSMUSG00000078427
Satb1	TAATACGACTCACTATAGGGGAGCACGCGGAATTTGTATT	TAATACGACTCACTATAGGGTTTGCTGCTGAGACATTTGC	MGI:105084	special AT-rich sequence binding protein 1	ENSMUSG00000023927
Saxo2	TAATACGACTCACTATAGGGGCCTACTGACCAGCCTTTTG	TAATACGACTCACTATAGGGTCTTCCTTCGTGGTGCTTTT	MGI:1914618	stablizer of axonemal microtubules 2	ENSMUSG00000038570
Sbk1	TAATACGACTCACTATAGGGTCTCCAGGAGGTCAGAGGAA	TAATACGACTCACTATAGGGACATGTGACGGCAACAGAAA	MGI:2135937	SH3-binding kinase 1	ENSMUSG00000042978
Sbp	TAATACGACTCACTATAGGGGTCTATGGAACCCGGTCAGA	TAATACGACTCACTATAGGGTGTGGAGATGCAGGACTGAG	MGI:106021	spermine binding protein	ENSMUSG00000024128
Scrn1	TAATACGACTCACTATAGGGCCAAAGAGGGAAAGGAAAGG	TAATACGACTCACTATAGGGCTGTTCCAGACAGCATCCAA	MGI:1917188	secernin 1	ENSMUSG00000019124
Sdhaf2	TAATACGACTCACTATAGGGTGCTGTCTCCCTTGCCTAGT	TAATACGACTCACTATAGGGAGGTCAGTGCCAGAAGCAGT	MGI:1913322	succinate dehydrogenase complex assembly factor 2	ENSMUSG00000024668
Sec61a2	TAATACGACTCACTATAGGGGGGATCATGTCATCGGACTC	TAATACGACTCACTATAGGGTCACAGATGTTGGTGGCAAT	MGI:1931071	Sec61, alpha subunit 2 (S. cerevisiae)	ENSMUSG00000025816
Selenbp2	TAATACGACTCACTATAGGGAGATGGGAGTGCCTTCAAGA	TAATACGACTCACTATAGGGCTTTGCCATTACCCTGGAGA	MGI:104859	selenium binding protein 2	ENSMUSG00000068877
Senp8	TAATACGACTCACTATAGGGTTGGTCTCCCTTCCTTGTTG	TAATACGACTCACTATAGGGGCAGGTGCTCTTCCTCAAAG	MGI:1918849	SUMO/sentrin specific peptidase 8	ENSMUSG00000051705
Serhl	TAATACGACTCACTATAGGGCTAACCTGCTGGCTCCTTTG	TAATACGACTCACTATAGGGAAGGACTCTTGCCTGTGTGG	MGI:1890404	serine hydrolase-like	ENSMUSG00000058586
Serinc2	TAATACGACTCACTATAGGGGGGCTGTTCCTCTACCTGTG	TAATACGACTCACTATAGGGCCCTGTCAGCTGAGAAGCTC	MGI:1919132	serine incorporator 2	ENSMUSG00000023232
Sertad4	TAATACGACTCACTATAGGGCCTAGTTGCTCCCACCATGT	TAATACGACTCACTATAGGGTTTTACCCCCTCTGTTGCAG	MGI:2443496	SERTA domain containing 4	ENSMUSG00000016262
Sfr1	TAATACGACTCACTATAGGGCGTCGGATACTGGGTCATCT	TAATACGACTCACTATAGGGCTTTGCATTGCCATTCTCAA	MGI:1915038	SWI5 dependent recombination repair 1	ENSMUSG00000025066
Sfrp1	TAATACGACTCACTATAGGGCGAGTTTGCACTGAGGATGA	TAATACGACTCACTATAGGGAGCTGGATGTGGCTATGGAG	MGI:892014	secreted frizzled-related protein 1	ENSMUSG00000031548
Sgpp2	TAATACGACTCACTATAGGGTGGCTTCTTGTGCTGTCATC	TAATACGACTCACTATAGGGCCAGGCTTATGTGGAAGCTC	MGI:3589109	sphingosine-1-phosphate phosphotase 2	ENSMUSG00000032908
Sgsm2	TAATACGACTCACTATAGGGTGCAGATCACAGCTGGGTAG	TAATACGACTCACTATAGGGTCTGACTGCCCCAGAGTCTT	MGI:2144695	small G protein signaling modulator 2	ENSMUSG00000038351
Sh3bgrl	TAATACGACTCACTATAGGGCTGAAAGGAGCGAGAGAGGA	TAATACGACTCACTATAGGGTGCACTCAACGTGTGTCTGA	MGI:1930849	SH3-binding domain glutamic acid-rich protein like	ENSMUSG00000031246
Shd	TAATACGACTCACTATAGGGACCAGGTGGTACTGGGACAG	TAATACGACTCACTATAGGGAGAACGACTTGCAGCTCTCG	MGI:1099461	src homology 2 domain-containing transforming protein D	ENSMUSG00000039154
Shroom3	TAATACGACTCACTATAGGGTGGATACACAGCTGCTCAGG	TAATACGACTCACTATAGGGAGCTCCACGTTGCTTTGTCT	MGI:1351655	shroom family member 3	ENSMUSG00000029381
Sike1	TAATACGACTCACTATAGGGCCGTGTTACCCGAGCAGTAT	TAATACGACTCACTATAGGGGATGGTCTGAGAGGCAGGAG	MGI:1913891	suppressor of IKBKE 1	ENSMUSG00000027854
Slbp	TAATACGACTCACTATAGGGCGACTTTGGGAGAGAGAGGA	TAATACGACTCACTATAGGGCCACGTGTCTGACTTTGGTG	MGI:108402	stem-loop binding protein	ENSMUSG00000004642
Slc13a4	TAATACGACTCACTATAGGGCCAGAAGCATAAACCCCAGA	TAATACGACTCACTATAGGGTGCTTGAGAACATGGGTGAG	MGI:2442367	solute carrier family 13 (sodium/sulfate symporters), member 4	ENSMUSG00000029843
Slc16a3	TAATACGACTCACTATAGGGTGTTGGTCTCTTCCCCAATC	TAATACGACTCACTATAGGGTGTCTACATGGGCTCCTTCC	MGI:1933438	solute carrier family 16 (monocarboxylic acid transporters), member 3	ENSMUSG00000025161
Slc19a2	TAATACGACTCACTATAGGGAACGTTACGCCCTTGTGTTC	TAATACGACTCACTATAGGGAGCTTCCGGCTTCTCTTAGC	MGI:1928761	solute carrier family 19 (thiamine transporter), member 2	ENSMUSG00000040918
Slc22a17	TAATACGACTCACTATAGGGCTCCTAACCGCTGTGACCAT	TAATACGACTCACTATAGGGAAGAGCGAGGTCTGGGAAAT	MGI:1926225	solute carrier family 22 (organic cation transporter), member 17	ENSMUSG00000022199
Slc25a14	TAATACGACTCACTATAGGGTGCCCCTGCGTTACTAAGAC	TAATACGACTCACTATAGGGTTGGCAGCCTAGACGTTTTT	MGI:1330823	solute carrier family 25 (mitochondrial carrier, brain), member 14	ENSMUSG00000031105
Slc31a2	TAATACGACTCACTATAGGGTTTTGCCTTGGAACACATGA	TAATACGACTCACTATAGGGAGGGGCAGTCAGCTCTGTTA	MGI:1333844	solute carrier family 31, member 2	ENSMUSG00000066152
Slc39a8	TAATACGACTCACTATAGGGTGTATGGGGCCTTTGGTAAA	TAATACGACTCACTATAGGGAAACGCTGTGCGCTATCTTT	MGI:1914797	solute carrier family 39 (metal ion transporter), member 8	ENSMUSG00000053897
Slc43a1	TAATACGACTCACTATAGGGCAACCAGGAGGTGCCTTAGA	TAATACGACTCACTATAGGGTTGCCTGGAGAAAAACTGCT	MGI:1931352	solute carrier family 43, member 1	ENSMUSG00000027075
Slc44a3	TAATACGACTCACTATAGGGCCAAATGAAGAGGGGACAGA	TAATACGACTCACTATAGGGTATTCAGTTCCTCGGGTTGG	MGI:2384860	solute carrier family 44, member 3	ENSMUSG00000039865
Slc5a6	TAATACGACTCACTATAGGGCCCTGTCTTCTACCGTCTGC	TAATACGACTCACTATAGGGCAAAGGCCAAAGTCCAGAAA	MGI:2660847	solute carrier family 5 (sodium-dependent vitamin transporter), member 6	ENSMUSG00000006641
Slirp	TAATACGACTCACTATAGGGAGTACTGGTCGGCCTATTGC	TAATACGACTCACTATAGGGGCCTTTGCTCTTTGAGCTTG	MGI:1916394	SRA stem-loop interacting RNA binding protein	ENSMUSG00000021040
Slitrk2	TAATACGACTCACTATAGGGAAGGAGACCCAGTGGCCTAT	TAATACGACTCACTATAGGGTAAAGGGTGGTCTGGCTTTG	MGI:2679449	SLIT and NTRK-like family, member 2	ENSMUSG00000036790
Sltm	TAATACGACTCACTATAGGGTGCATCTGTGCAGTCATCCT	TAATACGACTCACTATAGGGTGAGGCACTACTCCGATTCC	MGI:1913910	SAFB-like, transcription modulator	ENSMUSG00000032212
Smarca2	TAATACGACTCACTATAGGGTGAACGCCATCATTGATACTG	TAATACGACTCACTATAGGGCCTCTGACTCCGACTCCTCTT	MGI:99603	SWI/SNF related, matrix associated, actin dependent regulator of chromatin, subfamily a, member 2	ENSMUSG00000024921
Smarcd2	TAATACGACTCACTATAGGGGGACAACCATCTGGTGGAGT	TAATACGACTCACTATAGGGTGGTAGAGGCCAGGAAGTTG	MGI:1933621	SWI/SNF related, matrix associated, actin dependent regulator of chromatin, subfamily d, member 2	ENSMUSG00000078619
Smarcd3	TAATACGACTCACTATAGGGAGAACCGGAGGAAAACATCC	TAATACGACTCACTATAGGGTTACCACCGTGTGGACAAGA	MGI:1914243	SWI/SNF related, matrix associated, actin dependent regulator of chromatin, subfamily d, member 3	ENSMUSG00000028949
Smarce1	TAATACGACTCACTATAGGGTCCTCTGGCATTACGATTCC	TAATACGACTCACTATAGGGGTTTCCGCTGATGAACCATT	MGI:1927347	SWI/SNF related, matrix associated, actin dependent regulator of chromatin, subfamily e, member 1	ENSMUSG00000037935
Smdt1	TAATACGACTCACTATAGGGAGGAGAGGTGGCGATGTCTA	TAATACGACTCACTATAGGGTACTCTGTGGACAGCCGTGA	MGI:1916279	single-pass membrane protein with aspartate rich tail 1	ENSMUSG00000022452
Smg5	TAATACGACTCACTATAGGGTCTGCATTTCATTGGAGCAG	TAATACGACTCACTATAGGGGAAGGGATGACTGCTGGTGT	MGI:2447364	Smg-5 homolog, nonsense mediated mRNA decay factor (C. elegans)	ENSMUSG00000001415
Smim7	TAATACGACTCACTATAGGGACAAGGCTTTGGGGAAGAAT	TAATACGACTCACTATAGGGCCAAGAAATAGCCCAGGTCA	MGI:1914068	small integral membrane protein 7	ENSMUSG00000044600
Smyd5	TAATACGACTCACTATAGGGTGTGGTTCACACCAGAAGGA	TAATACGACTCACTATAGGGGCATTTGGGACAGGAACAGT	MGI:108048	SET and MYND domain containing 5	ENSMUSG00000033706
Snap47	TAATACGACTCACTATAGGGACTGATGGCAAATTCCCAGA	TAATACGACTCACTATAGGGCGTCTTCCAGGAGCTCAATC	MGI:1915076	synaptosomal-associated protein, 47	ENSMUSG00000009894
Snhg5	TAATACGACTCACTATAGGGCATTGTTCTTCGCGTCTTCA	TAATACGACTCACTATAGGGCACACCAGATGCTGTCCTGA	MGI:1919905	small nucleolar RNA host gene 5	ENSMUSG00000097195
Snora21	TAATACGACTCACTATAGGGGCACTCAGTGAGCCTTTTGC	TAATACGACTCACTATAGGGTCTTGTCACAACACCGATTGA	MGI:3819493	small nucleolar RNA, H/ACA box 21	ENSMUSG00000064901
Snora23	TAATACGACTCACTATAGGGTCTGTCTGCGTTTTGCATTC	TAATACGACTCACTATAGGGTTGTGTCTGGGAATTTGGAG	MGI:3819494	small nucleolar RNA, H/ACA box 23	ENSMUSG00000064451
Snora28	TAATACGACTCACTATAGGGAAGCAACACTCTGTGGCAGAT	TAATACGACTCACTATAGGGTTGTCTCATGGGGAAAGAGAA	MGI:3819496	small nucleolar RNA, H/ACA box 28	ENSMUSG00000064493
Snora34	TAATACGACTCACTATAGGGCTGTTGGTTTCAAGCAGACG	TAATACGACTCACTATAGGGGGTTGTTTCTTCCAAATGAAAT	MGI:3819502	small nucleolar RNA, H/ACA box 34	ENSMUSG00000065336
Snora81	TAATACGACTCACTATAGGGCACTGTGCTAAAATTGCAGGAA	TAATACGACTCACTATAGGGAGAAAGAGGTCCACCCCAGT	MGI:3819513	small nucleolar RNA, H/ACA box 81	ENSMUSG00000087935
Snord35b	TAATACGACTCACTATAGGGGGCAAGTGATGTCTGTTCTCA	TAATACGACTCACTATAGGGTGGCATCAGCTTTGTCAACT	MGI:1351321	small nucleolar RNA, C/D box 35B	ENSMUSG00000064767
Snrnp27	TAATACGACTCACTATAGGGTCCCCTTCTCGACTGAAAGA	TAATACGACTCACTATAGGGGCATCCAAGAAGACAGCACA	MGI:1913868	small nuclear ribonucleoprotein 27 (U4/U6.U5)	ENSMUSG00000001158
Sntb1	TAATACGACTCACTATAGGGGAGGGCTCTCCGTCTTCTTT	TAATACGACTCACTATAGGGGAACTTTATGCCAGCGATCC	MGI:101781	syntrophin, basic 1	ENSMUSG00000060429
Sowaha	TAATACGACTCACTATAGGGGCTCGTGGCTTGAAGAAGTC	TAATACGACTCACTATAGGGCCATCTCTGTAGGCACGTCA	MGI:2687280	sosondowah ankyrin repeat domain family member A	ENSMUSG00000044352
Sox15	TAATACGACTCACTATAGGGAACCCCAAGATGCACAACTC	TAATACGACTCACTATAGGGGGCTCCAGCAAGGGAAGTAT	MGI:98363	SRY (sex determining region Y)-box 15	ENSMUSG00000041287
Sp3	TAATACGACTCACTATAGGGGGACTCTCGGGAAGTTCTCA	TAATACGACTCACTATAGGGACAGGCTGTGCTGTAGAAACC	MGI:1277166	trans-acting transcription factor 3	ENSMUSG00000027109
Spns1	TAATACGACTCACTATAGGGACTACATGGACCGCTTCACC	TAATACGACTCACTATAGGGACCTGGTGTCACCCGTAGAG	MGI:1920908	spinster homolog 1	ENSMUSG00000030741
Sppl3	TAATACGACTCACTATAGGGTGGACTCCAGTCAAGTGTCG	TAATACGACTCACTATAGGGCACAGCAACCGAAGGAAATC	MGI:1891433	signal peptide peptidase 3	ENSMUSG00000029550
Ssh1	TAATACGACTCACTATAGGGCCTACTACCAGCAGGCTCCA	TAATACGACTCACTATAGGGCAACCTCTCCAGCTCTTTGG	MGI:2686240	slingshot homolog 1 (Drosophila)	ENSMUSG00000042121
Ssh2	TAATACGACTCACTATAGGGCATCCACAGCAGACTTGGAA	TAATACGACTCACTATAGGGGGTGGGATTACGCTCACAGT	MGI:2679255	slingshot homolog 2 (Drosophila)	ENSMUSG00000037926
St6galnac3	TAATACGACTCACTATAGGGTAACCACTGTGCCATCGTGT	TAATACGACTCACTATAGGGTCATCTGCTGCTCTGTGGTC	MGI:1341828	ST6 (alpha-N-acetyl-neuraminyl-2,3-beta-galactosyl-1,3)-N-acetylgalactosaminide alpha-2,6-sialyltransferase 3	ENSMUSG00000052544
St6galnac4	TAATACGACTCACTATAGGGCATTTACACCACCCCTGCTT	TAATACGACTCACTATAGGGTAACTAACCCCCATCCCACA	MGI:1341894	ST6 (alpha-N-acetyl-neuraminyl-2,3-beta-galactosyl-1,3)-N-acetylgalactosaminide alpha-2,6-sialyltransferase 4	ENSMUSG00000079442
Stambpl1	TAATACGACTCACTATAGGGAATTTGGGTGTTGGTGGGTA	TAATACGACTCACTATAGGGATGGCTTGTGGAGTCACCTC	MGI:1923880	STAM binding protein like 1	ENSMUSG00000024776
Swi5	TAATACGACTCACTATAGGGGACTTTACCATGGCGGCTAC	TAATACGACTCACTATAGGGATACCCACCCCTCCCAATAC	MGI:1920181	SWI5 recombination repair homolog (yeast)	ENSMUSG00000044627
Syncrip	TAATACGACTCACTATAGGGCCAGGCAAGACGTAGGCTAA	TAATACGACTCACTATAGGGAGGCATATGAGGTGGACCAT	MGI:1891690	synaptotagmin binding, cytoplasmic RNA interacting protein	ENSMUSG00000032423
Syngr2	TAATACGACTCACTATAGGGTTCCTGTCTCAGCCTCAGGT	TAATACGACTCACTATAGGGAATGAAGGCATCCACTCCAG	MGI:1328324	synaptogyrin 2	ENSMUSG00000048277
Synm	TAATACGACTCACTATAGGGCACCTCCATCAAGGGTGTCT	TAATACGACTCACTATAGGGGTCTGGGCTTCTAGGCACTG	MGI:2661187	synemin, intermediate filament protein	ENSMUSG00000030554
Taf1d	TAATACGACTCACTATAGGGTCTGTGTGGCATCGGATAGA	TAATACGACTCACTATAGGGCCAAGGTAAAGGTTTTCTTCCA	MGI:1922566	TATA-box binding protein associated factor, RNA polymerase I, D	ENSMUSG00000031939
Taf9	TAATACGACTCACTATAGGGTTGCCACTGATCAAGCCATA	TAATACGACTCACTATAGGGCATTTGCTGACTCGGCTGTA	MGI:1888697	TATA-box binding protein associated factor 9	ENSMUSG00000052293
Tbc1d19	TAATACGACTCACTATAGGGGCAGTTCTGGCTGACCTTTC	TAATACGACTCACTATAGGGCCAGTTAGGGATCTGCATGG	MGI:1914499	TBC1 domain family, member 19	ENSMUSG00000039178
Tbc1d20	TAATACGACTCACTATAGGGAGGGCTCCTGACTGATGAGA	TAATACGACTCACTATAGGGTAACCTCACAACGTGCCTGA	MGI:1914481	TBC1 domain family, member 20	ENSMUSG00000027465
Tcn2	TAATACGACTCACTATAGGGAGCTGCGGCTAGTTAGATGG	TAATACGACTCACTATAGGGCATGGAGGTCCTTCTTGTGG	MGI:98534	transcobalamin 2	ENSMUSG00000020432
Tcp11	TAATACGACTCACTATAGGGTCAAGTGCTGCTTTGTCCTG	TAATACGACTCACTATAGGGCTTGTTACAGCCCTGGTGTG	MGI:98544	t-complex protein 11	ENSMUSG00000062859
Tdrp	TAATACGACTCACTATAGGGCGCATCACATTGCTTTATGG	TAATACGACTCACTATAGGGCCTTCAGTTGCTTCCAGCAT	MGI:1919398	testis development related protein	ENSMUSG00000050052
Tead4	TAATACGACTCACTATAGGGCTCTGCCAGGCTTTGAGTCT	TAATACGACTCACTATAGGGTCTCATAGCGGGCATACTCC	MGI:106907	TEA domain family member 4	ENSMUSG00000030353
Tex40	TAATACGACTCACTATAGGGCCAGCCTGTACGGAGATGTT	TAATACGACTCACTATAGGGAGGAGGTCTCAGATTCTTCGTG	MGI:1914327	testis expressed 40	ENSMUSG00000050623
Tfrc	TAATACGACTCACTATAGGGGCTGCATATCCTTTCCTTGC	TAATACGACTCACTATAGGGACATAGGGCGACAGGAAGTG	MGI:98822	transferrin receptor	ENSMUSG00000022797
Tgs1	TAATACGACTCACTATAGGGGGAGGAAGATGGTCATTCCA	TAATACGACTCACTATAGGGCCCAATTCTCTGGGACCTCT	MGI:2151797	trimethylguanosine synthase homolog (S. cerevisiae)	ENSMUSG00000028233
Tlk2	TAATACGACTCACTATAGGGGGGGAGGTTCCATCTTAACC	TAATACGACTCACTATAGGGCCTGGGATCTGGAAGATGAC	MGI:1346023	tousled-like kinase 2 (Arabidopsis)	ENSMUSG00000020694
Tmed8	TAATACGACTCACTATAGGGTTGCCAGTAGGTGTGGTCAG	TAATACGACTCACTATAGGGTGGAGACTGCCACTGACTTG	MGI:1923480	transmembrane emp24 domain containing 8	ENSMUSG00000034111
Tmem106a	TAATACGACTCACTATAGGGCGTGGAGCTCAAGGAAAGAC	TAATACGACTCACTATAGGGGGATATCCCCAAAGCCACTT	MGI:1922056	transmembrane protein 106A	ENSMUSG00000034947
Tmem117	TAATACGACTCACTATAGGGGCAGCCTCTCAAAGGATGAG	TAATACGACTCACTATAGGGATGTCTCAAGGCACCGCTAT	MGI:2444580	transmembrane protein 117	ENSMUSG00000063296
Tmem125	TAATACGACTCACTATAGGGATGCTCTATGCCTGGTCCTG	TAATACGACTCACTATAGGGTGCCCAAGAGGCAATTATTC	MGI:1923409	transmembrane protein 125	ENSMUSG00000050854
Tmem159	TAATACGACTCACTATAGGGCAAGATGGCCAAAGAAGAGC	TAATACGACTCACTATAGGGGCCTCTCAGACTCCGTGAAC	MGI:1925752	transmembrane protein 159	ENSMUSG00000030917
Tmem223	TAATACGACTCACTATAGGGCTTTGCCATCCTTGGACTGT	TAATACGACTCACTATAGGGTGGGCACCTTTTTATTGTCC	MGI:1914086	transmembrane protein 223
Tmem229b	TAATACGACTCACTATAGGGGCACTGGGGTGAATGCTTAT	TAATACGACTCACTATAGGGAGAACCAGGGCACAGCATAC	MGI:2444389	transmembrane protein 229B	ENSMUSG00000046157
Tmem230	TAATACGACTCACTATAGGGCGGGGTTACTCCTACGATGA	TAATACGACTCACTATAGGGGGTGGAGGAGCATATGAAGG	MGI:1917862	transmembrane protein 230	ENSMUSG00000027341
Tmem45a	TAATACGACTCACTATAGGGTGACCGTGAGCAAGAATCAG	TAATACGACTCACTATAGGGACAGTGATGGCAAGTCCACA	MGI:1913122	transmembrane protein 45a	ENSMUSG00000022754
Tmem74b	TAATACGACTCACTATAGGGCACAGTGACAGCAAGGGAGA	TAATACGACTCACTATAGGGTGCAGCTAAAGCAGCAAAAA	MGI:1918629	transmembrane protein 74B	ENSMUSG00000044364
Tmpo	TAATACGACTCACTATAGGGGCAGGAAAGCCACAAAGAAA	TAATACGACTCACTATAGGGCAGTTCAGTCCTGCCCAAAG	MGI:106920	thymopoietin	ENSMUSG00000019961
Tmprss4	TAATACGACTCACTATAGGGGCTGCTTCCCTTCAGACCTA	TAATACGACTCACTATAGGGCTTTCAGGACTGGGCAAAGA	MGI:2384877	transmembrane protease, serine 4	ENSMUSG00000032091
Tomm40	TAATACGACTCACTATAGGGTCCAGGTGACCCACACAGTA	TAATACGACTCACTATAGGGCCAGCTGATACCCAAAGGAG	MGI:1858259	translocase of outer mitochondrial membrane 40 homolog (yeast)	ENSMUSG00000002984
Tomm5	TAATACGACTCACTATAGGGAGCATCTGAGGACAGGCAGT	TAATACGACTCACTATAGGGGGGTGTATGCTGACTTCCAAA	MGI:1915762	translocase of outer mitochondrial membrane 5 homolog (yeast)	ENSMUSG00000078713
Tor1b	TAATACGACTCACTATAGGGAGCTGTTTGGACAGCACCTT	TAATACGACTCACTATAGGGAAGTCCAGGGCCGTCTTAGT	MGI:1353605	torsin family 1, member B	ENSMUSG00000026848
Tox4	TAATACGACTCACTATAGGGAGTGCCAACCCACCTGTTAC	TAATACGACTCACTATAGGGCTGGCATTCCTGGTTGTCTT	MGI:1915389	TOX high mobility group box family member 4	ENSMUSG00000016831
Tprgl	TAATACGACTCACTATAGGGTCAACAATGAAGCCAAGCTG	TAATACGACTCACTATAGGGTTCACAGAAAGGCAGGTTCA	MGI:1915058	transformation related protein 63 regulated like	ENSMUSG00000029030
Tpte	TAATACGACTCACTATAGGGACCCTGGACATGGGAACTTT	TAATACGACTCACTATAGGGTCGCTAAAGCCCCAGTAAGA	MGI:2446460	transmembrane phosphatase with tensin homology	ENSMUSG00000031481
Trap1a	TAATACGACTCACTATAGGGACCTCGTGCTGTGCTGAGTT	TAATACGACTCACTATAGGGCGTCTTCATCCTCATCGACA	MGI:98818	tumor rejection antigen P1A	ENSMUSG00000051257
Trappc9	TAATACGACTCACTATAGGGTCTGACTGAGGGAGCTTGGT	TAATACGACTCACTATAGGGCTTAGCTTTCCTGCCAGCAT	MGI:1923760	trafficking protein particle complex 9	ENSMUSG00000047921
Trib3	TAATACGACTCACTATAGGGCCGAGAGCTGCTCAGTTAGG	TAATACGACTCACTATAGGGGGTGTACTCTGTGCCTGTGG	MGI:1345675	tribbles homolog 3 (Drosophila)	ENSMUSG00000032715
Trim16	TAATACGACTCACTATAGGGGCCTGTGACATCACGTTTGA	TAATACGACTCACTATAGGGGGGTCTCTGTGTCACTGTGC	MGI:2137356	tripartite motif-containing 16	ENSMUSG00000047821
Trim28	TAATACGACTCACTATAGGGTGATTCCCAGGATGCTAACC	TAATACGACTCACTATAGGGATCAACCTGCACTCGCTTCT	MGI:109274	tripartite motif-containing 28	ENSMUSG00000005566
Trim6	TAATACGACTCACTATAGGGAGAAGACGGCATGGATCTTG	TAATACGACTCACTATAGGGCTTAGTTGTGGGCAGGGGTA	MGI:2137352	tripartite motif-containing 6	ENSMUSG00000072244
Trim62	TAATACGACTCACTATAGGGAGGAGAGCTATGGGCCATTT	TAATACGACTCACTATAGGGCGTCCATGCAGTAGGTCAGA	MGI:1914775	tripartite motif-containing 62	ENSMUSG00000041000
Trim68	TAATACGACTCACTATAGGGAATGGAAGCCATTGTGGAAG	TAATACGACTCACTATAGGGGCTCTGGGGACTGCTTACAG	MGI:2142077	tripartite motif-containing 68	ENSMUSG00000073968
Tspan7	TAATACGACTCACTATAGGGTGGGAGTGGGTGGGTATAAA	TAATACGACTCACTATAGGGAGATTCTGGGCCCTAAGGAA	MGI:1298407	tetraspanin 7	ENSMUSG00000058254
Tspyl1	TAATACGACTCACTATAGGGCCTGGAACGGAGGAACTACA	TAATACGACTCACTATAGGGCGAGAACCAGGTGAAGAAGC	MGI:1298395	testis-specific protein, Y-encoded-like 1	ENSMUSG00000047514
Tspyl4	TAATACGACTCACTATAGGGTCCAAAACATCCCAGGTTTC	TAATACGACTCACTATAGGGAGGAGGCTGTGGTCTGAGAA	MGI:106393	TSPY-like 4	ENSMUSG00000039485
Tspyl5	TAATACGACTCACTATAGGGGAGGAAGGCCCCAGATACTC	TAATACGACTCACTATAGGGCTGGGGATGGTTCTGAAAAG	MGI:2442458	testis-specific protein, Y-encoded-like 5	ENSMUSG00000038984
Ttc13	TAATACGACTCACTATAGGGCAAGGTGCATTCACAACACC	TAATACGACTCACTATAGGGTGCCACAAACAGACCAGGTA	MGI:2384573	tetratricopeptide repeat domain 13	ENSMUSG00000037300
Ttc30b	TAATACGACTCACTATAGGGACTCGAGTCCTTCGTCTCCA	TAATACGACTCACTATAGGGACCGAGTTCTGGGTGTTGAC	MGI:1919671	tetratricopeptide repeat domain 30B	ENSMUSG00000075273
Ttyh2	TAATACGACTCACTATAGGGCACCTTAAGTCCCACCCTCA	TAATACGACTCACTATAGGGGTTGGCTGGTGGAGGTTAGA	MGI:2157091	tweety homolog 2 (Drosophila)	ENSMUSG00000034714
Tub	TAATACGACTCACTATAGGGCAGAAGGCATCCTCTTCCAC	TAATACGACTCACTATAGGGGCAGTGCACACAGTGGGTAG	MGI:2651573	tubby candidate gene	ENSMUSG00000031028
Tuba4a	TAATACGACTCACTATAGGGTCAGTGCACAGGACTTCAGG	TAATACGACTCACTATAGGGAAGGAAGCTGTGATGGAGGA	MGI:1095410	tubulin, alpha 4A	ENSMUSG00000026202
Tubgcp6	TAATACGACTCACTATAGGGACACAGGCCACAAGGCTTAC	TAATACGACTCACTATAGGGGCACTGAGGAGCAATCTTCC	MGI:2146071	tubulin, gamma complex associated protein 6	ENSMUSG00000051786
Tuft1	TAATACGACTCACTATAGGGGTGGCCTTTGAGGTCACACT	TAATACGACTCACTATAGGGTCAGCCTCCAGATAGGCAAT	MGI:109572	tuftelin 1	ENSMUSG00000005968
Uba3	TAATACGACTCACTATAGGGCCAAGCACTGAATCACTCCA	TAATACGACTCACTATAGGGATTCCAGGCAAAATCACTCG	MGI:1341217	ubiquitin-like modifier activating enzyme 3	ENSMUSG00000030061
Ube2b	TAATACGACTCACTATAGGGCAGAAGGGACACCCTTTGAA	TAATACGACTCACTATAGGGCCCGTGGCACTTAAAACTTG	MGI:102944	ubiquitin-conjugating enzyme E2B	ENSMUSG00000020390
Ubr7	TAATACGACTCACTATAGGGAGAACGACCAGGCAACTGAT	TAATACGACTCACTATAGGGCAGGAGAGCTGACGTCTGTG	MGI:1913872	ubiquitin protein ligase E3 component n-recognin 7 (putative)	ENSMUSG00000041712
Uhmk1	TAATACGACTCACTATAGGGGTTGCTGACTGGGAGGATGT	TAATACGACTCACTATAGGGGAGCATCCAGTGCCAGCTA	MGI:1341908	U2AF homology motif (UHM) kinase 1	ENSMUSG00000026667
Ulk3	TAATACGACTCACTATAGGGCTGCTGGTCTAAGCCTGTCC	TAATACGACTCACTATAGGGGAAGGTCTGGGGTTCTCACA	MGI:1918992	unc-51-like kinase 3	ENSMUSG00000032308
Umodl1	TAATACGACTCACTATAGGGACCCTTCGATGACAGCAAAC	TAATACGACTCACTATAGGGTCACTGCCAGGCAACTATGA	MGI:1929785	uromodulin-like 1	ENSMUSG00000054134
Unc119b	TAATACGACTCACTATAGGGCGGGGACAGTTCTCTTTGAG	TAATACGACTCACTATAGGGTAGGCATAGTCCGCCTTGTT	MGI:2147162	unc-119 homolog B (C. elegans)	ENSMUSG00000046562
Upk1a	TAATACGACTCACTATAGGGTCCCTCCATTTTCCCTTCTT	TAATACGACTCACTATAGGGAACGCTCAGACACATGTTGG	MGI:98911	uroplakin 1A	ENSMUSG00000006313
Use1	TAATACGACTCACTATAGGGTAACCAGTTCCTGGCTCCTG	TAATACGACTCACTATAGGGACGAAGCACACGACAATGAG	MGI:1914273	unconventional SNARE in the ER 1 homolog (S. cerevisiae)	ENSMUSG00000002395
Usf1	TAATACGACTCACTATAGGGAGTGATCCAGGGAGCTTTCA	TAATACGACTCACTATAGGGAATCACAGGCTTTGGACAGG	MGI:99542	upstream transcription factor 1	ENSMUSG00000026641
Usp17la	TAATACGACTCACTATAGGGTGAACTTGATCTGCCTGCTG	TAATACGACTCACTATAGGGCAACATCCTGGGCACTTTTT	MGI:107699	ubiquitin specific peptidase 17-like A	ENSMUSG00000054568
Utp3	TAATACGACTCACTATAGGGCCCAGGTAGACGAAGCTGAG	TAATACGACTCACTATAGGGCTTGGGCTTGGTTTTGGTTA	MGI:1919230	UTP3, small subunit (SSU) processome component, homolog (S. cerevisiae)	ENSMUSG00000070697
Uvssa	TAATACGACTCACTATAGGGGGCATGGTAGGCACATCTTT	TAATACGACTCACTATAGGGGAAAGGGTGGATTGCTGAAG	MGI:1918351	UV stimulated scaffold protein A	ENSMUSG00000037355
Vamp4	TAATACGACTCACTATAGGGGAGCCTGACCTCTGTCCTTG	TAATACGACTCACTATAGGGTGTGTCTTCTGAGCCACTGC	MGI:1858730	vesicle-associated membrane protein 4	ENSMUSG00000026696
Vmac	TAATACGACTCACTATAGGGACCCAGAGTGCCTCAATGTC	TAATACGACTCACTATAGGGTTCCCTGCTTCATAGCCACT	MGI:2146912	vimentin-type intermediate filament associated coiled-coil protein	ENSMUSG00000054723
Vmo1	TAATACGACTCACTATAGGGTCATGGAGTGAGCCTCTGTG	TAATACGACTCACTATAGGGCCAAGGCCAAGAAGCTTTAAT	MGI:2685587	vitelline membrane outer layer 1 homolog (chicken)	ENSMUSG00000020830
Vnn1	TAATACGACTCACTATAGGGGTTTGGCGTCTTCACCTGTT	TAATACGACTCACTATAGGGCAAAGGCTCCAAAGGCATAA	MGI:108395	vanin 1	ENSMUSG00000037440
Vps16	TAATACGACTCACTATAGGGAACTGGCCATTAAGCTGCTG	TAATACGACTCACTATAGGGCCTCTAGGCGTCGCTGTATC	MGI:2136772	vacuolar protein sorting 16 (yeast)	ENSMUSG00000027411
Vps72	TAATACGACTCACTATAGGGGTTTCACCGAGGAATCTGGA	TAATACGACTCACTATAGGGCAGCCTCCAGCCTTTCATAG	MGI:1202305	vacuolar protein sorting 72 (yeast)	ENSMUSG00000008958
Vrtn	TAATACGACTCACTATAGGGCTGCCAGTGGCTACTTCTCC	TAATACGACTCACTATAGGGCCATCAGCCATCAATCAGTG	MGI:3588197	vertebrae development associated	ENSMUSG00000071235
Vsig10	TAATACGACTCACTATAGGGCTGTTGGAGGGCAAGAAGTT	TAATACGACTCACTATAGGGAGGCGTCCTATCTGTCCTGA	MGI:2448533	V-set and immunoglobulin domain containing 10	ENSMUSG00000066894
Vsnl1	TAATACGACTCACTATAGGGTGCGTCACCATTCTCCTGTA	TAATACGACTCACTATAGGGTGGGACATCTATTGCCACCT	MGI:1349453	visinin-like 1	ENSMUSG00000054459
Vwde	TAATACGACTCACTATAGGGAGGCATCAAGCACCTTCAGT	TAATACGACTCACTATAGGGCTCTTCCAGGTTGCCTTGTC	MGI:2685313	von Willebrand factor D and EGF domains	ENSMUSG00000079679
Wbscr27	TAATACGACTCACTATAGGGTACCGGAAGCAGGAGACAGT	TAATACGACTCACTATAGGGTCCCACCTCAATGGTGGTAT	MGI:1933146	Williams Beuren syndrome chromosome region 27 (human)	ENSMUSG00000040557
Wdr5	TAATACGACTCACTATAGGGTTGTCACCCGACAGAGAACA	TAATACGACTCACTATAGGGTTGGCAAGAAATATCACAGTGG	MGI:2155884	WD repeat domain 5	ENSMUSG00000026917
Wdr61	TAATACGACTCACTATAGGGATCTGGCCACAGGAACTCAC	TAATACGACTCACTATAGGGTCATCTGAAGCCGTGACAAG	MGI:1917493	WD repeat domain 61	ENSMUSG00000061559
Wdr82	TAATACGACTCACTATAGGGATGCATCTACAGGGCAAACC	TAATACGACTCACTATAGGGAGCATAACCCCCAAATGTGT	MGI:1924555	WD repeat domain containing 82	ENSMUSG00000020257
Wdr92	TAATACGACTCACTATAGGGATACCCAACTCAGCGGTCAA	TAATACGACTCACTATAGGGCCATGGCTGTCACTCATCAC	MGI:2144224	WD repeat domain 92	ENSMUSG00000078970
Wdyhv1	TAATACGACTCACTATAGGGAGGCAAGACCTGAGAATGGA	TAATACGACTCACTATAGGGTCAGGCTTGGTAGGTTTTGC	MGI:1924023	WDYHV motif containing 1	ENSMUSG00000022359
Wfdc2	TAATACGACTCACTATAGGGGGCCTCCTACTAGGGTTGCT	TAATACGACTCACTATAGGGGGACCAGGAAGAAATGCAAA	MGI:1914951	WAP four-disulfide core domain 2	ENSMUSG00000017723
Wipf1	TAATACGACTCACTATAGGGATGGACAGTCCCAGAAGTGG	TAATACGACTCACTATAGGGCTTCCGTTCCTCCCTCCTAC	MGI:2178801	WAS/WASL interacting protein family, member 1	ENSMUSG00000075284
Yeats2	TAATACGACTCACTATAGGGTGTTGGCTCTGCCTTACCTT	TAATACGACTCACTATAGGGCAGCAGCTGTGACCTGAGTC	MGI:2447762	YEATS domain containing 2	ENSMUSG00000041215
Yeats4	TAATACGACTCACTATAGGGGAGGACTCCAGGTACCCACA	TAATACGACTCACTATAGGGTCACAAGAGGCAGACACAGG	MGI:1927224	YEATS domain containing 4	ENSMUSG00000020171
Ythdc1	TAATACGACTCACTATAGGGGCCTGAAAGCTGCTTCCTT	TAATACGACTCACTATAGGGTTGTGTGGTCTCCTCTTCGTC	MGI:2443713	YTH domain containing 1	ENSMUSG00000035851
Zadh2	TAATACGACTCACTATAGGGGGGAATCACAAAAGGGGACT	TAATACGACTCACTATAGGGCTAAGGTGAAGGGCAAGCAG	MGI:2444835	zinc binding alcohol dehydrogenase, domain containing 2	ENSMUSG00000049090
Zar1l	TAATACGACTCACTATAGGGGGAGCTCCCATTTTCCTAGC	TAATACGACTCACTATAGGGAGGTCCTGTGAGCTCCTCCT	MGI:3690051	zygote arrest 1-like	ENSMUSG00000056586
Zbtb10	TAATACGACTCACTATAGGGGAGACTGGCAAAGCAAGGAG	TAATACGACTCACTATAGGGCACCATTTTCCCACGTTTCT	MGI:2139883	zinc finger and BTB domain containing 10	ENSMUSG00000069114
Zbtb17	TAATACGACTCACTATAGGGGGAGAAGCCCTACGTCTGTG	TAATACGACTCACTATAGGGGCGTAGAGGATGTGGGTGTT	MGI:107410	zinc finger and BTB domain containing 17	ENSMUSG00000006215
Zbtb37	TAATACGACTCACTATAGGGTGATGGGTGAAATCCCAGAT	TAATACGACTCACTATAGGGAAACGCTTAGGGGCTCATTT	MGI:2444467	zinc finger and BTB domain containing 37	ENSMUSG00000043467
Zbtb4	TAATACGACTCACTATAGGGCTCAATACAGGGCAGGGAAA	TAATACGACTCACTATAGGGATCTGGAGTGATCGGTGAGG	MGI:1922830	zinc finger and BTB domain containing 4	ENSMUSG00000018750
Zc3h8	TAATACGACTCACTATAGGGGACTTTTGAAGGCTGGTGGT	TAATACGACTCACTATAGGGCCCCTAGCAGCTCTGTCATC	MGI:1930128	zinc finger CCCH type containing 8	ENSMUSG00000027387
Zcchc6	TAATACGACTCACTATAGGGAGCGTGTCATGGAAAGTGTG	TAATACGACTCACTATAGGGCTTCGGGGCGATCAATACTA	MGI:2387179	zinc finger, CCHC domain containing 6	ENSMUSG00000035248
Zcwpw1	TAATACGACTCACTATAGGGTCCAAATGCCCTACTCCATC	TAATACGACTCACTATAGGGGCTGCACAGCTGACTTGAAC	MGI:2685899	zinc finger, CW type with PWWP domain 1	ENSMUSG00000037108
Zfp1	TAATACGACTCACTATAGGGAAAGAGGCAGTCGTTTTGGA	TAATACGACTCACTATAGGGCAGCGACTTGAAGGAGAAGG	MGI:99154	zinc finger protein 1	ENSMUSG00000055835
Zfp11	TAATACGACTCACTATAGGGGAAGCCGTACAAGCAGGAAG	TAATACGACTCACTATAGGGTGCCGCACTCTTTACACTTG	MGI:99156	zinc finger protein 11	ENSMUSG00000051034
Zfp217	TAATACGACTCACTATAGGGTAGAGTGGCCGATGTCACAG	TAATACGACTCACTATAGGGGCTAGTTGGTGGCTGTCCTC	MGI:2685408	zinc finger protein 217	ENSMUSG00000052056
Zfp235	TAATACGACTCACTATAGGGACACCCACCAGAGAGTCCAC	TAATACGACTCACTATAGGGTGGTGATTGTGGAGGTTCAA	MGI:1929117	zinc finger protein 235	ENSMUSG00000047603
Zfp239	TAATACGACTCACTATAGGGGGCCAGTCAGTAGCTGGAAG	TAATACGACTCACTATAGGGGTCACCGGATTCCTCTGTGT	MGI:1306812	zinc finger protein 239	ENSMUSG00000042097
Zfp292	TAATACGACTCACTATAGGGGGCCTTTGAACTTCCAACAA	TAATACGACTCACTATAGGGCACAGCCCTCACAGTCACAC	MGI:1353423	zinc finger protein 292	ENSMUSG00000039967
Zfp35	TAATACGACTCACTATAGGGTGAGCTCAGGGCTACCAAGT	TAATACGACTCACTATAGGGAAGGCCTTTCCACATTCCTC	MGI:99179	zinc finger protein 35	ENSMUSG00000063281
Zfp354b	TAATACGACTCACTATAGGGATTGCAATGAGTGTGGCAAA	TAATACGACTCACTATAGGGACTCTTCCCGCACGTGTTAC	MGI:1351476	zinc finger protein 354B	ENSMUSG00000020335
Zfp382	TAATACGACTCACTATAGGGCTTCGAAGCAGGAGAAAACG	TAATACGACTCACTATAGGGAGCTGGGGTGCATAACAAAC	MGI:3588204	zinc finger protein 382	ENSMUSG00000074220
Zfp395	TAATACGACTCACTATAGGGAGGTCACCTCTCCAGGGACT	TAATACGACTCACTATAGGGCACCTTTGCTGAAGTGGACA	MGI:2682318	zinc finger protein 395	ENSMUSG00000034522
Zfp42	TAATACGACTCACTATAGGGCGCTTTGTGTGTCCTTTTGA	TAATACGACTCACTATAGGGCAAAGTTGGCCATTCTTTAGG	MGI:99187	zinc finger protein 42	ENSMUSG00000051176
Zfp428	TAATACGACTCACTATAGGGCCGGAGCATTCTTCTGACTC	TAATACGACTCACTATAGGGGAGACGGTTCCTCCTCTTCC	MGI:1916463	zinc finger protein 428	ENSMUSG00000064264
Zfp462	TAATACGACTCACTATAGGGAAGCCTGTCTTCCTCGTTGA	TAATACGACTCACTATAGGGGCAAGTTGTCGCAGAATGAA	MGI:107690	zinc finger protein 462	ENSMUSG00000060206
Zfp473	TAATACGACTCACTATAGGGCAGAGCATCTGTGCTGGTGT	TAATACGACTCACTATAGGGTCCCCTGAGTGGATTTTCTG	MGI:2442697	zinc finger protein 473	ENSMUSG00000048012
Zfp518a	TAATACGACTCACTATAGGGTGCATATGTGGGACAGAAGG	TAATACGACTCACTATAGGGGCATTCCAATCTGACACAGG	MGI:1919922	zinc finger protein 518A	ENSMUSG00000049164
Zfp558	TAATACGACTCACTATAGGGCCAGCCTCTCAAATTCCTTG	TAATACGACTCACTATAGGGTGTGGTCCCCTTCGTATTGT	MGI:1921681	zinc finger protein 558	ENSMUSG00000074500
Zfp560	TAATACGACTCACTATAGGGAAGGCCTTTGCTTCTTCCTC	TAATACGACTCACTATAGGGCAGTGAAGGCTTTCCCACAT	MGI:1915280	zinc finger protein 560	ENSMUSG00000045519
Zfp617	TAATACGACTCACTATAGGGCAGTGGAGTGGCTTTTGGTT	TAATACGACTCACTATAGGGAGGCTTTCCCACAATGCTTA	MGI:2684459	zinc finger protein 617	ENSMUSG00000066880
Zfp623	TAATACGACTCACTATAGGGTTCAGCACCAGAAGATGCAC	TAATACGACTCACTATAGGGACCTTTCAGACAGGGAACCA	MGI:1926084	zinc finger protein 623	ENSMUSG00000050846
Zfp644	TAATACGACTCACTATAGGGAAACTCTCCTCAGGCGATGA	TAATACGACTCACTATAGGGAAAACCTGCATCGGAGAATG	MGI:1277212	zinc finger protein 644	ENSMUSG00000049606
Zfp668	TAATACGACTCACTATAGGGCCTCTTGTGGCTTTGCTAGG	TAATACGACTCACTATAGGGGACCTTTTAGGGCCAGGTGT	MGI:2442943	zinc finger protein 668	ENSMUSG00000049728
Zfp72	TAATACGACTCACTATAGGGGCAAGGCCTTCAACTGTTCT	TAATACGACTCACTATAGGGTTGCCACATTCTTTGCACTC	MGI:3033356	zinc finger protein 72	ENSMUSG00000069184
Zfp750	TAATACGACTCACTATAGGGGAAGATGCAACCCTGGCTTA	TAATACGACTCACTATAGGGTTCTGAACCCCTTTGGACAG	MGI:2442210	zinc finger protein 750	ENSMUSG00000039238
Zfp790	TAATACGACTCACTATAGGGCCCGACATCAGAGACTCCAT	TAATACGACTCACTATAGGGTTCTGACACGGATTGAGCTG	MGI:1923431	zinc finger protein 790	ENSMUSG00000011427
Zfp821	TAATACGACTCACTATAGGGTTGGCAGCTTCACATCACTC	TAATACGACTCACTATAGGGTACCCCACCATCTTCCTCTG	MGI:1923121	zinc finger protein 821	ENSMUSG00000031728
Zfp827	TAATACGACTCACTATAGGGACTGGTGTCCAGGAGGAATG	TAATACGACTCACTATAGGGCTTTCTGGCCTAGCTGGTTG	MGI:2444807	zinc finger protein 827	ENSMUSG00000071064
Zfp879	TAATACGACTCACTATAGGGGCTCTCACGGCTTAACATCC	TAATACGACTCACTATAGGGTGGCAAGAGATGAGCTCTGA	MGI:3053099	zinc finger protein 879	ENSMUSG00000044296
Zik1	TAATACGACTCACTATAGGGAGCAAAGTCCTTCCCCAGTT	TAATACGACTCACTATAGGGTGGGAGGTCTGGCTAAAGAA	MGI:108070	zinc finger protein interacting with K protein 1	ENSMUSG00000030393
Zkscan6	TAATACGACTCACTATAGGGGCTCGTCTTTGGGAGAACTG	TAATACGACTCACTATAGGGGGGTTTCTCTCCTGTGTGGA	MGI:1289293	zinc finger with KRAB and SCAN domains 6	ENSMUSG00000018347
Zkscan7	TAATACGACTCACTATAGGGTGTGTGAGACGGAGGTGGTA	TAATACGACTCACTATAGGGGATGTCCAAGGAAGCGAGAG	MGI:3040678	zinc finger with KRAB and SCAN domains 7	ENSMUSG00000063488
Zmynd11	TAATACGACTCACTATAGGGGCATGCTCCGTTCCTTGTAT	TAATACGACTCACTATAGGGAAAGGCTTTTCTCCCGACTC	MGI:1913755	zinc finger, MYND domain containing 11	ENSMUSG00000021156
Znhit1	TAATACGACTCACTATAGGGGGATCAACCGACAGCTGGA	TAATACGACTCACTATAGGGCTGTGTCTGCATCATCATCAA	MGI:1917353	zinc finger, HIT domain containing 1	ENSMUSG00000059518
Znhit2	TAATACGACTCACTATAGGGTGTATCATGGAGGGGACGAC	TAATACGACTCACTATAGGGCAGGAACTGGCACTTCTTCC	MGI:1352481	zinc finger, HIT domain containing 2	ENSMUSG00000075227
Zscan20	TAATACGACTCACTATAGGGGGCCCATACACAGTGCTTTT	TAATACGACTCACTATAGGGTAGCCTCCAGTGGACTCGTT	MGI:2679268	zinc finger and SCAN domains 20	ENSMUSG00000061894
Zzz3	TAATACGACTCACTATAGGGGCCCTGGGACCAGTAACTCT	TAATACGACTCACTATAGGGGCACAGGCTCTGCTCTCTTC	MGI:1920453	zinc finger, ZZ domain containing 3	ENSMUSG00000039068
