# Supplementary material for: Towards Functional Annotation of the Preimplantation Transcriptome: An RNAi Screen in Mammalian Embryos
Source: Sci Rep. 2016 Nov 21;6:37396. doi: 10.1038/srep37396 (PMC5116644; doi:10.1038/srep37396)
Supplement: Supplementary Table S2 [file srep37396-s2.xls]

## Sheet: 工作表1
Supplementary Table S2-Genes after KD with obvious phenotypes
		Primers for T7 amplicon (template for in vitro dsRNA synthesis)		Primers for RT-PCR
Gene Symbol	Phenotype	Forward (5' to 3')	Reverse (5' to 3')	Forward (5' to 3')	Reverse (5' to 3')	MGI ID	Name	Ensembl ID
Dck	Morula failure	TAATACGACTCACTATAGGGTGAGGATTGGGAAGTGGTTC	TAATACGACTCACTATAGGGTTTCTCGGGAGTAGCTCGAA	TAATACGACTCACTATAGGGTGAGGATTGGGAAGTGGTTC	TAATACGACTCACTATAGGGTTTCTCGGGAGTAGCTCGAA	MGI:102726	deoxycytidine kinase	ENSMUSG00000029366
Hist1h2a	Morula failure	TAATACGACTCACTATAGGGCGTCTGGCCTTTTAGTACCG	TAATACGACTCACTATAGGGAGCTTGTTGAGCTCCTCGTC	GCAAGGCTCGCGCCAAGGCC	CTGGATGTTGGGCAGGAC		histone cluster 1, H2a family
Hist1h2b	Morula failure	TAATACGACTCACTATAGGGGAAGAAGGGGTCCAAGAAGG	TAATACGACTCACTATAGGGTGGAGCTGGTGTACTTGGTG	CCCAGAAGAAGGACGGCAAG	TGGAGCTGGTGTACTTGGTG		histone cluster 1, H2b family
Itgae	Morula failure	TAATACGACTCACTATAGGGCCCTGGACCACTACAAGGAA	TAATACGACTCACTATAGGGATTGAAGGCTGCGTGTCTCT	TAATACGACTCACTATAGGGCCCTGGACCACTACAAGGAA	TAATACGACTCACTATAGGGATTGAAGGCTGCGTGTCTCT	MGI:1298377	integrin alpha E, epithelial-associated	ENSMUSG00000005947
Actl6a	Blastocyst failure	TAATACGACTCACTATAGGGTGACCCTTCCAACGTAAAGG	TAATACGACTCACTATAGGGGCTACAGACGTTGAGGTGACG	TAATACGACTCACTATAGGGTGACCCTTCCAACGTAAAGG	TAATACGACTCACTATAGGGGCTACAGACGTTGAGGTGACG	MGI:1861453	actin-like 6A	ENSMUSG00000027671
Gabpa	Blastocyst failure	TAATACGACTCACTATAGGGTGCAGTGTTCTTTGGATGCT	TAATACGACTCACTATAGGGCCGAAATGTTGAGTGTGGTG	TAATACGACTCACTATAGGGTGCAGTGTTCTTTGGATGCT	TAATACGACTCACTATAGGGCCGAAATGTTGAGTGTGGTG	MGI:95610	GA repeat binding protein, alpha	ENSMUSG00000008976
Hist1h3	Blastocyst failure	TAATACGACTCACTATAGGGTGAAGAAGCCTCACCGCTAC	TAATACGACTCACTATAGGGTAGGGGAATTACGCCCTCTC	AAGCAGCTGGCCACCAAG	GGATGTCCTTGGGCATGAT		histone cluster 1, H3 family
Matr3	Blastocyst failure	TAATACGACTCACTATAGGGGCTGCTGCTACCCAGTCTTT	TAATACGACTCACTATAGGGGTATGGTGGCTCCCGTGTAG	TAATACGACTCACTATAGGGGCTGCTGCTACCCAGTCTTT	TAATACGACTCACTATAGGGGTATGGTGGCTCCCGTGTAG	MGI:1298379	matrin 3	ENSMUSG00000037236
Mfng	Blastocyst failure	TAATACGACTCACTATAGGGAGACTACCTGGGCCTTCCAT	TAATACGACTCACTATAGGGGCACCATCTTCAAAGCCAGT	TTCACTGACAGCCCAGATGA	GTTGATGCAGAAACCAGCAC	MGI:1095404	MFNG O-fucosylpeptide 3-beta-N-acetylglucosaminyltransferase	ENSMUSG00000018169
Mxi1	Blastocyst failure	TAATACGACTCACTATAGGGCTTGAACAAAACGGTCAGAAGA	TAATACGACTCACTATAGGGCTGATCATCCACAGGCTTCA	TAATACGACTCACTATAGGGCTTGAACAAAACGGTCAGAAGA	TAATACGACTCACTATAGGGCTGATCATCCACAGGCTTCA	MGI:97245	MAX interactor 1, dimerization protein	ENSMUSG00000025025
Nop2	Blastocyst failure	Reference: Cui et al., 2016				MGI:107891	NOP2 nucleolar protein	ENSMUSG00000038279
Pbrm1	Blastocyst failure	TAATACGACTCACTATAGGGAGCTGTTCATTAGGGCTCCA	TAATACGACTCACTATAGGGGCACTTTGGAAGGCAGTTTC	TAATACGACTCACTATAGGGAGCTGTTCATTAGGGCTCCA	TAATACGACTCACTATAGGGGCACTTTGGAAGGCAGTTTC	MGI:1923998	polybromo 1	ENSMUSG00000042323
Pnldc1	Blastocyst failure	TAATACGACTCACTATAGGGTGGATTGTCCATGTTTTCCA	TAATACGACTCACTATAGGGCAGGCAGAGTCATCTGGTCA	TAATACGACTCACTATAGGGTGGATTGTCCATGTTTTCCA	TAATACGACTCACTATAGGGCAGGCAGAGTCATCTGGTCA	MGI:2685159	poly(A)-specific ribonuclease (PARN)-like domain containing 1	ENSMUSG00000073460
Ptpn18	Blastocyst failure	TAATACGACTCACTATAGGGAAGGAAGCCTTCTCCCTCAG	TAATACGACTCACTATAGGGTCCAGTCTGTGCTCCATCTG	ACACTTACGCTGTGGTGCAG	TCCAGTCTGTGCTCCATCTG	MGI:108410	protein tyrosine phosphatase, non-receptor type 18	ENSMUSG00000026126
Rpl7l1	Blastocyst failure	Reference: Maserati et al., 2014				MGI:1913479	ribosomal protein L7-like 1	ENSMUSG00000063888
Rrp7a	Blastocyst failure	Reference: Maserati et al., 2014				MGI:1922028	ribosomal RNA processing 7 homolog A (S. cerevisiae)	ENSMUSG00000018040
Rtn4	Blastocyst failure	TAATACGACTCACTATAGGGGGTGTTTGGTGCCAGCTTAT	TAATACGACTCACTATAGGGTGAACAAGGCACCAACGTAA	TAATACGACTCACTATAGGGGGTGTTTGGTGCCAGCTTAT	TAATACGACTCACTATAGGGTGAACAAGGCACCAACGTAA	MGI:1915835	reticulon 4	ENSMUSG00000020458
Sf3b1	Blastocyst failure	Reference: Maserati et al., 2014				MGI:1932339	splicing factor 3b, subunit 1	ENSMUSG00000025982
Sf3b6	Blastocyst failure	Reference: Maserati et al., 2014				MGI:1913305	splicing factor 3B, subunit 6	ENSMUSG00000037361
Supt6	Blastocyst failure	TAATACGACTCACTATAGGGAACAGCCATGCAGCTATCG	TAATACGACTCACTATAGGGAGCCAGGCTGACCACTAAAA	TAATACGACTCACTATAGGGAACAGCCATGCAGCTATCG	TAATACGACTCACTATAGGGAGCCAGGCTGACCACTAAAA	MGI:107726	suppressor of Ty 6	ENSMUSG00000002052
Tm4sf1	Blastocyst failure	TAATACGACTCACTATAGGGTCCTCTGGGTCCTCTCTCCT	TAATACGACTCACTATAGGGGAGGTTCTGCTTTCCCACAG	CCTGGTGCCACTATGTGCTA	AAACCCAGTGATGCCACAAT	MGI:104678	transmembrane 4 superfamily member 1	ENSMUSG00000027800
Txnrd3	Blastocyst failure	TAATACGACTCACTATAGGGGTCCTCAGGGCTGGACATTA	TAATACGACTCACTATAGGGGCACTAGCAACTGGGAAAGG	TAATACGACTCACTATAGGGGTCCTCAGGGCTGGACATTA	TAATACGACTCACTATAGGGGCACTAGCAACTGGGAAAGG	MGI:2386711	thioredoxin reductase 3	ENSMUSG00000000811
Uspl1	Blastocyst failure	TAATACGACTCACTATAGGGCAGAAGATTGTCCCACTCCAA	TAATACGACTCACTATAGGGCACAGAGTCTGGCAAAGTGG	TAATACGACTCACTATAGGGCAGAAGATTGTCCCACTCCAA	TAATACGACTCACTATAGGGCACAGAGTCTGGCAAAGTGG	MGI:2442342	ubiquitin specific peptidase like 1	ENSMUSG00000041264
Wdr74	Blastocyst failure	Reference: Maserati et al., 2011				MGI:2147427	WD repeat domain 74	ENSMUSG00000042729
9130008F23Rik	Outgrowth failure	TAATACGACTCACTATAGGGATGGATGCTGGAAACTGAGC	TAATACGACTCACTATAGGGGAATGCACACCACTGACCAC	TAATACGACTCACTATAGGGATGGATGCTGGAAACTGAGC	TAATACGACTCACTATAGGGGAATGCACACCACTGACCAC	MGI:1918833	RIKEN cDNA 9130008F23 gene	ENSMUSG00000054951
Akap3	Outgrowth failure	TAATACGACTCACTATAGGGGCCAAGTCCTGTGACTCTCC	TAATACGACTCACTATAGGGTCCTGGATTCCTTCATCGTC	TAATACGACTCACTATAGGGGCCAAGTCCTGTGACTCTCC	TAATACGACTCACTATAGGGTCCTGGATTCCTTCATCGTC	MGI:1341149	A kinase (PRKA) anchor protein 3	ENSMUSG00000030344
Ankrd7	Outgrowth failure	TAATACGACTCACTATAGGGGGCAAAGATTCTTGTCAGCA	TAATACGACTCACTATAGGGCCGCCCATTCACATTGTATT	TCTTCATGGTGCAGATCCAA	CATGATGGCTGTTCTGTGGT	MGI:1922446	ankyrin repeat domain 7	ENSMUSG00000029517
Arhgdig	Outgrowth failure	TAATACGACTCACTATAGGGCTAGGCTGACACTGCTGACG	TAATACGACTCACTATAGGGTCTAGGGAATGCTTGCAGGT	TAATACGACTCACTATAGGGCTAGGCTGACACTGCTGACG	TAATACGACTCACTATAGGGTCTAGGGAATGCTTGCAGGT	MGI:108430	Rho GDP dissociation inhibitor (GDI) gamma	ENSMUSG00000073433
Asf1b	Outgrowth failure	TAATACGACTCACTATAGGGCCTGCAGGAAGGCATATGTT	TAATACGACTCACTATAGGGCATGGAGTTCTCAGGGAGGA	TAATACGACTCACTATAGGGCCTGCAGGAAGGCATATGTT	TAATACGACTCACTATAGGGCATGGAGTTCTCAGGGAGGA	MGI:1914179	anti-silencing function 1B histone chaperone	ENSMUSG00000005470
Bcor	Outgrowth failure	TAATACGACTCACTATAGGGAGCTGACCCTGTGATCCAAC	TAATACGACTCACTATAGGGGTTCGGTGGTGACACACTTG	TAATACGACTCACTATAGGGAGCTGACCCTGTGATCCAAC	TAATACGACTCACTATAGGGGTTCGGTGGTGACACACTTG	MGI:1918708	BCL6 interacting corepressor	ENSMUSG00000040363
Ccdc24	Outgrowth failure	TAATACGACTCACTATAGGGTAGCCGCCTCTGTTCATTCT	TAATACGACTCACTATAGGGTCCAAGCTGTCACAACAAGC	TAATACGACTCACTATAGGGTAGCCGCCTCTGTTCATTCT	TAATACGACTCACTATAGGGTCCAAGCTGTCACAACAAGC	MGI:2685874	coiled-coil domain containing 24	ENSMUSG00000078588
Ccdc62	Outgrowth failure	TAATACGACTCACTATAGGGTTACCGTGGGTGTGCAGTTA	TAATACGACTCACTATAGGGCCTGTTTGGAAAAGCCAAAA	TAATACGACTCACTATAGGGTTACCGTGGGTGTGCAGTTA	TAATACGACTCACTATAGGGCCTGTTTGGAAAAGCCAAAA	MGI:2684996	coiled-coil domain containing 62	ENSMUSG00000061882
Cmtm3	Outgrowth failure	TAATACGACTCACTATAGGGCCTTCCTTCTCCCCTTTCTG	TAATACGACTCACTATAGGGTACTGGTTGGCTCCCTGTCT	TAATACGACTCACTATAGGGCCTTCCTTCTCCCCTTTCTG	TAATACGACTCACTATAGGGTACTGGTTGGCTCCCTGTCT	MGI:2447162	CKLF-like MARVEL transmembrane domain containing 3	ENSMUSG00000031875
Coprs	Outgrowth failure	TAATACGACTCACTATAGGGGGGAGCATTTCCCAAGAGAT	TAATACGACTCACTATAGGGTGCCTGTCTATAGCCCACACT	TAATACGACTCACTATAGGGGGGAGCATTTCCCAAGAGAT	TAATACGACTCACTATAGGGTGCCTGTCTATAGCCCACACT	MGI:1913673	coordinator of PRMT5, differentiation stimulator	ENSMUSG00000031458
Crxos	Outgrowth failure	TAATACGACTCACTATAGGGAAAGACGGAGTTGACCGATG	TAATACGACTCACTATAGGGTGTGACATGCCATCTCTGCT	TAATACGACTCACTATAGGGAAAGACGGAGTTGACCGATG	TAATACGACTCACTATAGGGTGTGACATGCCATCTCTGCT	MGI:2451355	cone-rod homeobox, opposite strand	ENSMUSG00000074365
Ctr9	Outgrowth failure	Reference: Zhang et al., 2013b				MGI:109345	CTR9 homolog, Paf1/RNA polymerase II complex component	ENSMUSG00000005609
Fbll1	Outgrowth failure	TAATACGACTCACTATAGGGTCTCACACGTCTCCGACATC	TAATACGACTCACTATAGGGGTTCTCCTGTTGCAGCTTCC	TAATACGACTCACTATAGGGTCTCACACGTCTCCGACATC	TAATACGACTCACTATAGGGGTTCTCCTGTTGCAGCTTCC	MGI:3034689	fibrillarin-like 1	ENSMUSG00000051062
Hcfc1	Outgrowth failure	TAATACGACTCACTATAGGGAGGAACTCCAGGTCTCACCA	TAATACGACTCACTATAGGGCTGGAGTGAGCCCTGTTACC	TAATACGACTCACTATAGGGAGGAACTCCAGGTCTCACCA	TAATACGACTCACTATAGGGCTGGAGTGAGCCCTGTTACC	MGI:105942	host cell factor C1	ENSMUSG00000031386
Hs3st6	Outgrowth failure	TAATACGACTCACTATAGGGGTCCCCAGATACCAAGCTGA	TAATACGACTCACTATAGGGAGGGGAAGCCCTTAGTAGCA	TAATACGACTCACTATAGGGGTCCCCAGATACCAAGCTGA	TAATACGACTCACTATAGGGAGGGGAAGCCCTTAGTAGCA	MGI:3580487	heparan sulfate (glucosamine) 3-O-sulfotransferase 6	ENSMUSG00000039628
Lpar6	Outgrowth failure	TAATACGACTCACTATAGGGTCGCTCATGAGGACACAGAC	TAATACGACTCACTATAGGGGGAGCCGGAGAGATAGTTCC	TAATACGACTCACTATAGGGTCGCTCATGAGGACACAGAC	TAATACGACTCACTATAGGGGGAGCCGGAGAGATAGTTCC	MGI:1914418	lysophosphatidic acid receptor 6	ENSMUSG00000033446
Ndufa2	Outgrowth failure	TAATACGACTCACTATAGGGGGCCAAGAGAAGACGGTGT	TAATACGACTCACTATAGGGGGCACCTGGTGGGTTTTT	TAATACGACTCACTATAGGGGGCCAAGAGAAGACGGTGT	TAATACGACTCACTATAGGGGGCACCTGGTGGGTTTTT	MGI:1343103	NADH dehydrogenase (ubiquinone) 1 alpha subcomplex, 2	ENSMUSG00000014294
Necab1	Outgrowth failure	TAATACGACTCACTATAGGGAACTGTGGCCTTGAATGACC	TAATACGACTCACTATAGGGAGCAATCTGCAAAGGTTCGT	TAATACGACTCACTATAGGGAACTGTGGCCTTGAATGACC	TAATACGACTCACTATAGGGAGCAATCTGCAAAGGTTCGT	MGI:1916602	N-terminal EF-hand calcium binding protein 1	ENSMUSG00000040536
Pemt	Outgrowth failure	TAATACGACTCACTATAGGGTGTTTGTGCTGTCCAGCTTC	TAATACGACTCACTATAGGGCCCCCATGACTGGTTTCTAA	TAATACGACTCACTATAGGGTGTTTGTGCTGTCCAGCTTC	TAATACGACTCACTATAGGGCCCCCATGACTGGTTTCTAA	MGI:104535	phosphatidylethanolamine N-methyltransferase	ENSMUSG00000000301
Phf6	Outgrowth failure	TAATACGACTCACTATAGGGGCAAAGGAAGACCGAGAAAA	TAATACGACTCACTATAGGGGTGAGCTGAACAGTGCCAGA	TAATACGACTCACTATAGGGGCAAAGGAAGACCGAGAAAA	TAATACGACTCACTATAGGGGTGAGCTGAACAGTGCCAGA	MGI:1918248	PHD finger protein 6	ENSMUSG00000025626
Plpp4	Outgrowth failure	TAATACGACTCACTATAGGGAAACCGTATGTCAGCCTTCG	TAATACGACTCACTATAGGGTGAATCCTCCTTCCTTGTGC	TAATACGACTCACTATAGGGAAACCGTATGTCAGCCTTCG	TAATACGACTCACTATAGGGTGAATCCTCCTTCCTTGTGC	MGI:2685936	phospholipid phosphatase 4	ENSMUSG00000070366
Ppp4r4	Outgrowth failure	TAATACGACTCACTATAGGGACAAGCAGTCAGCGGAGAAT	TAATACGACTCACTATAGGGGCCCAAGTGGTTACCAGAAG	TAATACGACTCACTATAGGGACAAGCAGTCAGCGGAGAAT	TAATACGACTCACTATAGGGGCCCAAGTGGTTACCAGAAG	MGI:1921771	protein phosphatase 4, regulatory subunit 4	ENSMUSG00000021209
Slc25a34	Outgrowth failure	TAATACGACTCACTATAGGGAGGAGGAGAAGGCAAGGAAC	TAATACGACTCACTATAGGGTGTCTTCGTTGAGAGCATGG	CCCCGAGTCACAGTAGGTTC	CGAAGCTCATCCCAGAAGAA	MGI:2686215	solute carrier family 25, member 34	ENSMUSG00000040740
Slc35e2	Outgrowth failure	TAATACGACTCACTATAGGGTGTCGCCAGTACTGTGAAGC	TAATACGACTCACTATAGGGGAGTCCCAAATTCCCCATCT	TAATACGACTCACTATAGGGTGTCGCCAGTACTGTGAAGC	TAATACGACTCACTATAGGGGAGTCCCAAATTCCCCATCT	MGI:2444240	solute carrier family 35, member E2	ENSMUSG00000042202
Smim14	Outgrowth failure	TAATACGACTCACTATAGGGGACAGTGGCATCAGCATCAC	TAATACGACTCACTATAGGGAAGCTTAGGCCAACCAACAA	TAATACGACTCACTATAGGGGACAGTGGCATCAGCATCAC	TAATACGACTCACTATAGGGAAGCTTAGGCCAACCAACAA	MGI:1915802	small integral membrane protein 14	ENSMUSG00000037822
St8sia6	Outgrowth failure	TAATACGACTCACTATAGGGCTGAGAAATGGCAGGTGTGA	TAATACGACTCACTATAGGGGTAAGACGACTGGGCCAAAG	TAATACGACTCACTATAGGGCTGAGAAATGGCAGGTGTGA	TAATACGACTCACTATAGGGGTAAGACGACTGGGCCAAAG	MGI:2386797	ST8 alpha-N-acetyl-neuraminide alpha-2,8-sialyltransferase 6	ENSMUSG00000003418
Stmn3	Outgrowth failure	TAATACGACTCACTATAGGGAGCGTTTGTTCGTCCACTGT	TAATACGACTCACTATAGGGCTTGAGGATGACCTCGAAGC	ACCCGAACACCATCTACCAG	TCCTTGCTCAGCTCCATCTT	MGI:1277137	stathmin-like 3	ENSMUSG00000027581
Suds3	Outgrowth failure	Reference: Zhang et al., 2013a				MGI:1919204	suppressor of defective silencing 3 homolog (S. cerevisiae)	ENSMUSG00000066900
Suv39h1	Outgrowth failure	TAATACGACTCACTATAGGGCCTGCCCTTGGTGTTTCTAA	TAATACGACTCACTATAGGGGCACTCACAGCCAACAGCTA	TAATACGACTCACTATAGGGCCTGCCCTTGGTGTTTCTAA	TAATACGACTCACTATAGGGGCACTCACAGCCAACAGCTA	MGI:1099440	suppressor of variegation 3-9 homolog 1 (Drosophila)	ENSMUSG00000039231
Tbl1xr1	Outgrowth failure	TAATACGACTCACTATAGGGTCATCCTAAGTGCTGGCGTA	TAATACGACTCACTATAGGGAGCATAAGGTTGGCATTTGG	TAATACGACTCACTATAGGGTCATCCTAAGTGCTGGCGTA	TAATACGACTCACTATAGGGAGCATAAGGTTGGCATTTGG	MGI:2441730	transducin (beta)-like 1X-linked receptor 1	ENSMUSG00000027630
Tuba1	Outgrowth failure	TAATACGACTCACTATAGGGGCACTCTGATTGTGCCTTCA	TAATACGACTCACTATAGGGTGACATCTTTGGGAACCACA	TAATACGACTCACTATAGGGGCACTCTGATTGTGCCTTCA	TAATACGACTCACTATAGGGTGACATCTTTGGGAACCACA		tubulin, alpha 1 family
Ube2a	Outgrowth failure	TAATACGACTCACTATAGGGCCAACCTATGATGTGTCTTCCA	TAATACGACTCACTATAGGGGCTTTGAGGCTGGAGATGAG	TAATACGACTCACTATAGGGCCAACCTATGATGTGTCTTCCA	TAATACGACTCACTATAGGGGCTTTGAGGCTGGAGATGAG	MGI:102959	ubiquitin-conjugating enzyme E2A	ENSMUSG00000016308
Zbed6	Outgrowth failure	TAATACGACTCACTATAGGGTGACCCCCAATATACCTGGA	TAATACGACTCACTATAGGGGCATGCTTGACAATGTTGCT	TAATACGACTCACTATAGGGTGACCCCCAATATACCTGGA	TAATACGACTCACTATAGGGGCATGCTTGACAATGTTGCT	MGI:3828086	zinc finger, BED type containing 6	ENSMUSG00000102049
Zfp14	Outgrowth failure	TAATACGACTCACTATAGGGCCCACGAGAGACCCTATGAG	TAATACGACTCACTATAGGGGGCTTCTCACCAGTGTGGAT	TAATACGACTCACTATAGGGCCCACGAGAGACCCTATGAG	TAATACGACTCACTATAGGGGGCTTCTCACCAGTGTGGAT	MGI:99160	zinc finger protein 14	ENSMUSG00000053985
Zfp420	Outgrowth failure	TAATACGACTCACTATAGGGTACCGGTGAGAAACCCTACG	TAATACGACTCACTATAGGGTCGCCAGTATGAACTCGTTG	TAATACGACTCACTATAGGGTACCGGTGAGAAACCCTACG	TAATACGACTCACTATAGGGTCGCCAGTATGAACTCGTTG	MGI:2444666	zinc finger protein 420	ENSMUSG00000058402
